# Supplementary material for: Calsequestrins New Calcium Store Markers of Adult Zebrafish Cerebellum and Optic Tectum
Source: Front Neuroanat. 2020 Apr 21;14:15. doi: 10.3389/fnana.2020.00015 (PMC7188384; doi:10.3389/fnana.2020.00015)
Supplement: Supplementary file 1 [file Table_1.xlsx]

## Sheet: Foglio1
Intensity P4	Intensity S4	Peptides	Unique peptides	Sequence coverage [%]	Protein IDs	Protein names	Gene names
7.57488e+16	787409000000000	53	15	51.0	Q6P271		atp1a3a
2.36814e+16	1.0017e+17	28	21	89.5	Q8AY63;F6NIF4;R4GE87;R4GEP9;R4GDX0		ckbb
2.3677e+16	2497150000000000	40	37	70.6	A0A0R4IQM9;F1QM13;F1RAZ4		stxbp1a
1.96594e+16	7.71372e+16	32	28	90.6	Q8JH70	Fructose-bisphosphate aldolase C-B	aldocb
1.66463e+16	1.01534e+17	27	17	68.1	Q6PC12;A0A2R8Q1X2;E9QCX7	Enolase	eno1a
1.4252e+16	6372882000000000	26	26	52.6	Q08BA1	ATP synthase subunit alpha	atp5a1
1.40288e+16	5.69868e+16	37	11	73.8	Q6NYR4;A0A2R8Q860;A0A0R4IMF8;A0A2R8QEN9;Q90473;Q1LY29;Q1LY27	Heat shock cognate 71 kDa protein	hspa8
1.17227e+16	2.75227e+16	31	11	51.2	A2BEN1		atp6v1aa
1.10678e+16	1.51013e+16	21	6	49.4	Q6P969;E9QGR4	Elongation factor 1-alpha	eef1a1a
1.10162e+16	469027000000000	23	23	62.3	A8WGC6	ATP synthase subunit beta	atp5b
1.06069e+16	814878200000000	48	20	46.2	Q9DGL6		atp1a1a.1
1.03358e+16	89917200000000	53	15	52.4	Q9DEU2;A0A2R8Q7T9;A0A2R8Q8K8;B0S5Q5;A0A0R4IK21		atp1a3b
9741459000000000	4.33253e+16	42	42	64.2	F8W4M7;A0A2R8RID5		aco2
9089212000000000	1.31154e+16	22	11	53.2	A4FUM8;F6P5H1		atp6v1b2
8867911000000000	3.54243e+16	26	7	76.6	Q6PE34		zgc:65894
8655241000000000	4.94761e+16	40	39	73.4	A0A0R4IHQ0;B8JL43;A0A2R8RRA6;Q6P3G0;E7FBJ1;X1WE71	Serotransferrin	tfa
7577843000000000	686478000000000	25	24	55.4	A0A0R4IPV5;A0A2R8RI53;E7FG11
7032257000000000	7085442000000000	29	18	69.3	F1Q8F1		inab
6977676000000000	9571121000000000	17	17	47.9	Q6TNU6	Dihydrolipoyl dehydrogenase	dldh
6682536000000000	1.94179e+16	26	12	72.5	Q803Q7	Fructose-bisphosphate aldolase	aldoaa
6493492000000000	2.45713e+16	17	13	56.6	Q7T2P7	Glutamine synthetase	glula
6295383000000000	1.2899e+16	21	21	31.5	F1QE30;F1QEY7	V-type proton ATPase subunit a	atp6v0a1b;atp6v0a1a
6228239000000000	2585058000000000	21	16	62.1	Q7ZUN7;E9QB96		ckmt1
6079562000000000	5362967000000000	27	27	71.2	A0A0R4IGN3;A0A0R4IBZ3
5830673000000000	3.92119e+16	28	27	65.8	Q52PJ5;E9QDU7	Dihydropyrimidinase-related protein 3	dpysl3
5539384000000000	30688000000000	15	12	43.3	F1R3Q3;A0A0R4IPQ7;A0A140LGQ2;F1QQ74;A0A140LGH9		sept6
5409361000000000	506262600000000	20	19	33.7	F1QKS4		canx
5030102000000000	382500000000	15	15	33.7	F8W238;A3KH15		si:ch211-113g11.6
4877325000000000	4037341000000000	14	14	34.4	Q6P948;A0A0R4IT09;A0A2R8QAA8;A0A2R8Q5C3;F1QBT9;E7F9W7	Pyruvate dehydrogenase E1 component subunit alpha	pdha1a
4823858000000000	3.53681e+16	26	26	74.1	Q7ZUW8;F1QMC6	Aspartate aminotransferase	got1
4677516000000000	5103929000000000	21	21	55.1	I3IT87;G1K2F5;F1RD00;F1Q9V1;A0A0R4IL09;Q7ZW98;Q6NWK2;F1QLI6;A8E7K7	AP-2 complex subunit mu-B;AP-2 complex subunit mu-A	ap2m1b;ap2m1a
4468657000000000	5890648000000000	20	20	56.7	Q6AZA0;A0A0R4II76	Acetyl-CoA acetyltransferase, mitochondrial	acat1
4455125000000000	3595174000000000	21	19	41.7	Q6P3L3		hspa5
4417171000000000	5816200000000	20	20	51.4	Q5BJJ2;F1QBR2		rpl3
4413381000000000	2.57006e+16	22	22	59.3	Q6PHG2	Hemopexin	hpx
4223774000000000	2404660000000	12	11	50.5	Q8AWD0		vdac2
3996402000000000	2.30626e+16	27	21	70.3	A0A2R8RLZ9;Q6TNT9;A0A0R4IED7		gdi2
3873327000000000	2.85024e+16	25	19	77.4	A2AR68		gdi1
3792039000000000	160015500000000	13	6	59.6	Q7ZW20;F1QFK2		ywhae1
3705541000000000	575780	15	15	49.5	Q6NWC1		vdac1
3705029000000000	2.62739e+16	41	24	55.6	E7EXT3;F8W3T2;A0A1D5NSS4	Alpha-1,4 glucan phosphorylase	pygmb
3687240000000000	1.54644e+17	32	6	77.3	A0A0R4IPH2;CON__ENSEMBL:ENSBTAP00000025008
3657028000000000	8018307000000000	18	18	40.1	B0R0V8;Q6PC35;F8W3K9		atp6v1h
3583346000000000	4483501000000000	32	32	45.8	Q7T3L3;A0A286YAP4		hsp90b1
3486771000000000	1666006000000000	14	13	47.1	A2BGU8	Neuronal-specific septin-3	sept3
3440753000000000	3020024000000000	20	14	49.1	Q7T385	V-type proton ATPase subunit C 1-A	atp6v1c1a
3210004000000000	1.49791e+16	19	16	48.1	A0A286Y951;E9QFD5;E7F9E8		nefla
3131620000000000	1148293000000000	52	23	48.1	B0R068;A0A0R4IJ10;B3DFZ2		atp1a1b
3097049000000000	1.73152e+16	23	14	72.4	A2BHA3		ckma
3086798000000000	173600000000	6	5	28.6	Q6NYV3		h1f0
3038451000000000	4963510000000	12	12	39.2	Q6TLG8		rps3
2987490000000000	6683230000000000	12	12	64.5	P17561;A0A2R8Q2Z0	Ependymin	epd
2897768000000000	345669000000000	22	15	24.7	B8JI08;F1Q5B8;A0A0R4IP01		ogdha
2811893000000000	1.60534e+16	22	20	55.7	A0A2R9YJM4;E7FD14;E9QIQ6		pacsin1a
2775615000000000	343345500000000	12	11	32.6	F8W2N0
2740082000000000	298754100000000	14	10	51.4	Q803M8		ywhaqb
2561818000000000	1195759000000000	17	6	43.0	A0A286YA64;F1REC2;F1QUG1
2501971000000000	562510000000	7	7	16.3	Q5U3E5	Transporter	slc6a1b
2329089000000000	3284145000000000	22	16	53.0	Q5XIY6	V-type proton ATPase subunit C 1-B	atp6v1c1b
2264557000000000	4712452000000000	16	10	29.7	E9QI46;E9QIL5	Coronin	coro1cb
2223361000000000	1.72168e+16	28	27	52.5	Q6PHI8		tktb
2161865000000000	320140000000	26	9	18.5	E9QBV1;F1R4U8;Q5EAQ7	Clathrin heavy chain	cltcb
2136195000000000	2008500000000	15	15	38.4	Q7ZW95		rpl4
2127944000000000	248153600000000	14	13	24.8	Q08BY9		clgn
2124595000000000	2613300000000	5	5	9.1	Q6DFZ5;A0A286Y8I9		slc2a3a
2115112000000000	2719100	15	15	57.0	Q642H9	40S ribosomal protein S4, X isoform	rps4x
2110836000000000	1902522000000000	16	12	46.0	F1Q8W8		calr
2054020000000000	11809000000000	7	7	13.0	D7RVR7;Q6PH15;A0A0R4IFU7;A0A0R4IGM0;D7RVR8	Amino acid transporter	slc1a2b
2032465000000000	7998939000000000	19	16	56.8	F1QCD4	Aspartate aminotransferase	got2b
2015807000000000	7211300000000	10	10	14.9	Q6NYS3;F1QV12;F1Q7M5		cul1a;cul1b
1992909000000000	8049506000000000	19	15	68.4	F1QC70;A0A2R8QMC2;Q4KMC8	Fructose-bisphosphate aldolase;Fructose-bisphosphate aldolase C-A	aldoca
1961209000000000	159502600000000	10	10	39.8	Q6DHL6	40S ribosomal protein S6	rps6
1936986000000000	3501844000000000	19	16	47.0	Q7SYK7	Aspartate aminotransferase	got2a
1908249000000000	6812000	20	20	17.8	F1R9X3;A0A2R8QR71;Q90479		nadl1.2
1878276000000000	5546100000000	21	18	38.8	F1QYX8		hadhab
1876046000000000	8588411000000000	27	8	43.2	Q5RG12		hsp90aa1.2
1873311000000000	7205836000000000	8	7	30.2	E7FAQ8		hnrnpa1a
1847146000000000	1201031000000000	14	14	25.6	Q7ZVF3	Succinate dehydrogenase [ubiquinone] flavoprotein subunit, mitochondrial	sdha
1820879000000000	1.14196e+16	21	21	44.6	A0A2R8PVJ3
1723770000000000	3.40499e+16	44	32	64.9	B7ZV62		nsfa
1670537000000000	1.03362e+16	26	26	45.5	A0A2R8QNF0;Q7ZU99;Q29RA2	Transitional endoplasmic reticulum ATPase	vcp
1631460000000000	303459100000000	42	3	40.7	A0A0R4IKR3;F1R790;A0A2R8QLX3;A0A0R4IAQ9
1617262000000000	1.90184e+16	17	14	59.2	Q6GQM9;F6NUZ4		eno2
1602776000000000	97510900000000	27	27	30.4	Q6NX09;A0A2R8RKK2;A0A2R8PXN0;A0A2R8QIG3;B8JKC9;B8A4K2;F1RC38;B8A5H6;A0A2R8QAA9	Hexokinase	hk1
1598447000000000	1.26882e+16	28	25	58.8	F1QR62		crmp1
1581798000000000	44221360000000	7	7	30.0	O42248;A0A0R4IJ56	Guanine nucleotide-binding protein subunit beta-2-like 1	gnb2l1
1556982000000000	964410000000	9	9	24.7	B0S6G0;A0A2R8QJ56;F1R9E0;A0A2R8Q531;A5PLD2;A0A2R8RJT8		slc38a3a
1552922000000000	330470	11	11	31.8	Q5RH26	ATP synthase subunit gamma	atp5c1
1521742000000000	20855310000000	12	12	38.5	Q6P0V6;B0S6P5	60S ribosomal protein L8	rpl8
1518706000000000	10608900000000	4	4	15.9	A4IGC1		nptna
1508015000000000	242895000000000	12	10	28.8	Q802Z5;A2BGU3		nono
1507672000000000	7042556000000000	15	4	34.4	B0UXW0		pip4k2ab
1503170000000000	1903219000000000	38	38	52.9	F1R3T1		si:dkeyp-77h1.4
1477442000000000	1.04073e+16	23	23	75.6	Q7SX99-2;Q7SX99;F1QWR4;A0A2R8RJC4	Fumarate hydratase, mitochondrial	fh
1477172000000000	6727838000000000	26	7	68.6	F1QKY8		tubb2
1472417000000000	671470000000	16	2	53.4	E7F354		ywhag2
1469566000000000	1.68004e+16	16	15	47.2	A0A0A0MPL5;F1QGR3	Fascin	si:ch211-160d14.1
1439305000000000	445288400000000	9	6	27.3	F1QPB5;F1Q856		sept5a
1418647000000000	4722965000000000	27	19	73.4	F1QAM8;F1QK59;A0A2R8PYZ9		vim
1418576000000000	226940700000000	6	6	23.1	Q92051	Carbonic anhydrase	cahz
1402465000000000	177280000000	18	18	41.7	Q6P3H9		slc3a2b
1380962000000000	5991781000000000	28	27	46.1	A0A0R4IUQ9;Q6NXA4;A0A0R4IBR5;A0A0R4IBM8;A0A0R4IPU4;A0A0R4IRK1;A0A0R4IHG8	Interleukin enhancer-binding factor 3 homolog	ilf3
1374213000000000	5025091000000000	26	21	51.3	Q66I42;A0A2R8Q5G6		msna
1364959000000000	2.50111e+16	31	2	77.3	Q6P5M9;A0A0R4IXL7		tubb4b
1360079000000000	1383600000000	8	8	23.6	F1QIC8		LOC100004582
1357003000000000	1.02352e+16	18	18	52.3	E7FE90		fetub
1333248000000000	8833269000000000	16	13	35.8	A0A0R4IZ96;B0R1B8		neflb
1324368000000000	773178400000000	11	10	28.4	Q802Z9;F1Q5Q3		serbp1a
1319565000000000	7260248000000000	32	31	52.9	X1WBR5		hspa4l
1307160000000000	1.16009e+16	26	24	45.8	Q4G5V7;A0A2R8Q1U2;F1Q8T8;Q6PBQ4	Reticulon	rtn1a
1306143000000000	1.30784e+16	18	18	48.0	I3IRW7		abat
1284339000000000	8130430000000	11	6	35.9	Q6P102		ywhabl
1273791000000000	1.00241e+16	20	11	59.7	Q7T306		ckmb
1259131000000000	1236900000000	8	8	41.5	F1QZX2		ca4a
1244353000000000	1869300000000	47	47	20.2	F1R446;F1R445;F1QDX2		spna2
1236660000000000	339751500000000	9	3	20.7	Q6DI17;F8W2C7;F1QEL7		gpm6ab
1228024000000000	6829279000000000	16	13	38.9	Q803T6;R4GEX2;A0A2R8QD99;Q6TGT7		sh3gl2
1215564000000000	6477388000000000	13	8	39.7	Q7ZW09;A0A2R8RN29;F1QMR5		hnrpl
1205896000000000	318150000000	9	9	16.4	A0A0R4II73;A0A0R4IHT0
1205190000000000	1.93172e+16	20	17	85.7	Q5MJ86;F1R3D3	Glyceraldehyde-3-phosphate dehydrogenase 2;Glyceraldehyde-3-phosphate dehydrogenase	gapdh-2;gapdhs
1195382000000000	8104300000000	7	7	19.4	F1R0J8;Q6NW45		pdhx
1183092000000000	15076000000000	20	20	40.2	Q1ECX9	Protein disulfide-isomerase A4	pdia4
1172456000000000	1946200000000	13	6	52.5	Q5CZQ1		ywhae2
1166260000000000	116291400000000	18	18	49.7	Q1MTI1;A0A286Y9I3;X1WC57		stx1b
1160891000000000	5154327000000000	25	25	62.9	Q7ZYX4;E9QGU4;E9QD64		cct6a
1158635000000000	827720000000	10	5	30.6	Q98TZ8;Q98TZ8-2	Flotillin-2a	flot2a
1157524000000000	1166350000000000	12	6	35.9	Q6NYU8;F8W5P8;F8W446;F8W2Z3;F8W256		hnrnpaba
1151969000000000	465756700000000	12	9	41.7	E7FAB6;E9QBI1		sept5b
1143444000000000	53730000000	15	12	21.1	X1WGE7;Q90YM0;A0A2R8RQN2		ncam2
1113036000000000	4503385000000000	17	17	36.4	Q6PH46	T-complex protein 1 subunit delta	cct4
1112469000000000	1552500000000	10	6	26.6	F1QEI3		tmem30aa
1111142000000000	10621000000000	17	17	26.1	F1QTZ4;E9QD83		padi2
1110871000000000	2006100	9	9	23.1	A0A2R8RYH8;F1QAJ7;E9QJ49;F1QVY4;Q6PC47;F1QJN1		slc25a3b
1110408000000000	0	10	10	11.6	A0A0R4IU19;A0A286Y946;A0A2R8QP48
1093559000000000	1104800000000	15	13	33.1	E9QH31	Aldehyde dehydrogenase	aldh3a2b
1089752000000000	2919900000000	7	7	29.2	A0A4W4		negr1
1079892000000000	6251752000000000	16	16	45.9	Q6DHT4		aldh6a1
1075914000000000	8947515000000000	16	16	43.4	Q803T5	Adenosylhomocysteinase	ahcy
1066925000000000	1.01246e+16	15	2	40.5	A0A2R8PXE0
1055054000000000	321403800000000	11	11	33.3	A0A2R8RRC9
1051006000000000	0	8	8	34.6	Q6Q417		rpl7
1041860000000000	10394300000000	15	7	50.7	Q8JHI0		slc25a5
1039927000000000	558417000000000	23	4	51.6	Q6NUZ3;R4GDP8;R4GEZ9;R4GE62		syncrip
1021091000000000	3970900000000	8	7	11.2	X1WCQ3		LOC101883740
1014134000000000	912520000000	21	21	24.9	A0A2R8Q487;A0A2R8Q0F5;A0A0R4IJ30;Q5U3A7;A0A0R4ILJ7	Dynamin-like 120 kDa protein, mitochondrial;Dynamin-like 120 kDa protein, form S1	opa1
1005343000000000	5619392000000000	17	17	44.8	Q803P2;Q9W792		tcp1
1004666000000000	7660162000000000	30	30	60.9	F1QFC0		hspa9
1004652000000000	8042528000000000	30	30	53.5	Q5RKM3;F1QJA4		stip1
1001142000000000	137310000000	7	7	25.9	Q804G7	Annexin	anxa4
1001121000000000	1070300000000	9	5	27.3	F6PAM1;B3DI16;A0A2R8RHQ9;A0A0R4IEQ0;B8JLJ7;A0A2R8RNG4;B0S554		gna11a
985706000000000	6.01231e+16	27	27	81.5	F1QXV8	Phosphoglycerate kinase	pgk1
969590300000000	672810000000	9	9	21.7	F1RC82;I3ISQ6;E9QFR3;F1QXJ2		pvrl1b
967982800000000	8490188000000000	16	15	42.4	F1QET7	Fascin	fscn1a
962529000000000	3.19224e+16	18	18	37.0	Q8JFV8	Synaptic vesicle membrane protein VAT-1 homolog	vat1
954275200000000	487810000000	26	12	17.1	F1QV29		c3a.2
944473300000000	5919132000000000	17	13	47.6	Q6AZB2;A0A0R4IJ61;F1REG7;B0S6X0	Succinyl-CoA:3-ketoacid-coenzyme A transferase	oxct1a
938542000000000	2489509000000000	15	11	35.8	F1R5C0
922697700000000	476566000000000	21	21	44.7	Q7ZU96;A0A0R4IJT8		cct8
907735900000000	1992600000000	9	2	27.3	Q7SY38;E9QBS4		ndrg3a
896654100000000	6590372000000000	17	6	50.0	A2BGR9		aldh2.1
878464000000000	368363600000000	17	17	45.8	E7F9R1		atp1b4
867343300000000	3217811000000000	11	7	47.1	B0S5C5		acaa2
846997000000000	2158355000000000	16	13	40.3	Q5TZ27;Q1LX36;A3KQ92;A0A2R8Q0W7		syt1a
789813000000000	3204872000000000	13	7	44.3	Q9PVK4	L-lactate dehydrogenase B-A chain	ldhba
788907000000000	1954996000000000	19	18	22.9	E7F6Z2		LOC568033
776774000000000	7824762000000000	34	21	41.5	F6NK19;Q6NYJ9;E9QC84	AP complex subunit beta	ap2b1
770059700000000	2399185	20	10	16.4	B3DIT1;A5A5E1;A0A2R8PX02;F1R468;Q90YM8		cyfip2
756125600000000	445730000000	9	9	30.0	A0A0G2L2K5;A0A2R8Q7M1
748506200000000	2171232000000000	16	16	31.0	B2GQ15;A0A2R8Q0N5;Q5U3U3;B0S7W8	Carnitine O-palmitoyltransferase 2, mitochondrial	cpt2
744143000000000	1212009000000000	30	20	37.9	F1Q4P9;A0A2R8QJH4;A2BIP1		atp2a3
736647500000000	351025900000000	13	13	20.7	E9QIE6;B6VCA1		pcsk1
733127200000000	7437187000000000	24	24	55.9	A0A140LG76;Q7SY23	Delta-1-pyrroline-5-carboxylate dehydrogenase, mitochondrial	aldh4a1
728521500000000	17647000000000	3	3	2.2	F1QJA1;F1R9S8;E7F049		ktn1
724511300000000	100100000000	13	13	23.9	F1RBU0;A2BGE5;F1RBU6;A2BGE4		aifm1
723815000000000	6817813000000000	34	28	64.3	B0UXI4		syn1
722349600000000	0	9	8	35.9	Q7ZV39		zgc:56235
719830700000000	2573249000000000	15	15	32.8	A4QPA0	Malic enzyme	me3
719796900000000	3995558000000000	14	14	42.7	F1QPB0;F1R2E4		nt5dc1
716276500000000	4136819000000000	12	12	33.1	F1R9T0;A0A2R8RQM6;A0A0R4IIB7;F1QE89		aldh5a1
715179000000000	589583700000000	13	13	45.4	F1Q6G8		atp1b1b
711695800000000	1483383000000000	11	11	32.6	F1Q6S1		npepl1
710685000000000	1797885000000000	19	19	59.3	A0A2R8QKD1;A0A2R8Q2X2;F1QBQ8;F1Q9I6		slmapb
705184700000000	0	14	14	31.4	F1QTB5;F1QQM6	Dolichyl-diphosphooligosaccharide--protein glycosyltransferase subunit 1	rpn1
676078500000000	28624	24	8	15.7	E9QD79;A0A2R8PXZ0;F1R966;A0A286YAZ4	Clathrin heavy chain	cltcb;cltca
653006300000000	3385619000000000	11	10	38.8	Q6P023;F8W3M8	Mitogen-activated protein kinase	mapk1
648303000000000	7792944000000000	31	31	39.1	X1WD71;X1WHT2;X1WC51;X1WFD2		ap2a1
642628200000000	5900200000000	17	17	24.2	A0A0R4ITZ2;Q66L58	Protein VAC14 homolog	vac14
641764900000000	1085600000000	4	2	1.1	A0A0R4INC4;A5WV02;A0A2R8QEG3;A0A2R8PVX9;A0A2R8QKW7;A0A2R8RIJ1;A0A2R8PZA9;A0A2R8QLG6;E7F8G7;A0A286YBE9		pleca
634823400000000	2890500000000	8	8	24.6	F1QC05		ephx1
630663000000000	627121400000000	16	2	53.4	Q6PC29	14-3-3 protein gamma-1	ywhag1
626431900000000	31458000000000	11	7	35.0	A0A2R8QG82;Q7ZVF2;A0A0R4ITW5	Glutamine synthetase	glulb
621502800000000	1755700000000	9	8	29.7	Q4V914;A0A0R4IZ93;A0A0R4IAE9	Core histone macro-H2A	h2afy2
608343000000000	1292800000000	19	19	62.9	Q6PBY1	40S ribosomal protein S3a	rps3a
604505200000000	64242	13	13	30.1	Q6NSN2	Amine oxidase [flavin-containing]	mao
600638100000000	2447123000000000	10	8	27.4	A0A2R8QHK1;F1Q8A5;A0A2R8QRA0		hnrnpd
600268900000000	4030095000000000	19	19	32.5	B8JLQ3;F1R6L6;E9QB18		ncl
584262100000000	8995300000000	16	5	43.1	Q6PC68		atp6v1ba
582610700000000	236130000000	8	8	8.3	A0A0R4IFJ4;F1QYZ6;REV__A0A2R8QDX0;REV__A0A0R4IEC0
581540500000000	3246982000000000	16	16	46.2	X1WHB9		zgc:114181
580331700000000	3022200000000	11	10	15.6	F1Q6Z9;A0A0J9YJ18
579682000000000	3648472000000000	26	12	50.4	Q6P3L9		glud1b
576464100000000	159751000000000	18	18	40.3	Q7T2A5	Eukaryotic translation initiation factor 3 subunit L	eif3l
575078300000000	46810000000	24	3	17.8	E7F8T4;F1R8N2;X1WH59;F1QZN3		si:dkey-105h12.2;sb:cb37
571948900000000	486599800000000	9	5	28.8	A0A0G2KQA6;F1QHM4;E9QC85;A0A0R4IEM0
560394900000000	2780584000000000	14	14	34.1	Q7T2P2	T-complex protein 1 subunit gamma	cct3
559964900000000	182075000000000	29	10	52.4	F1R9V3;R4GEU2		si:dkey-4p15.3
559719500000000	4612500000000	14	11	48.0	Q568B3;E9QC83		sept10
558873600000000	2519864000000000	18	18	40.5	F1R246		dars
556282700000000	52520000000	5	5	6.9	E7F9U8;A0A0R4IXW6		slc44a1b
550869000000000	2333206000000000	13	13	49.9	Q7T334	Malate dehydrogenase	mdh2
537730900000000	129558000000000	7	2	21.3	A3KMS9;Q7T374		prkacaa
528477400000000	2616828000000000	9	9	41.1	Q6NZ06	Interleukin enhancer-binding factor 2 homolog	ilf2
526659000000000	320402300000000	17	17	43.7	B8JLR6		si:ch211-251b21.1
519728400000000	1933200000000	14	4	42.1	F8W5J3;F1QMC3;F8W5Z6;F8W5G2		sept7b
505407000000000	2846980000000000	25	24	62.9	Q6YBS2;B8JMD0	Adenylyl cyclase-associated protein	cap1
504022300000000	794122800000000	16	13	20.0	E7FGK9		ogdhl
500881300000000	2405962000000000	6	5	23.7	Q7ZVK8;Q0H1F2	Mitogen-activated protein kinase	mapk3
499932500000000	3779686000000000	29	20	42.2	A4IG19;F1R5X0;A0A2R8Q8N9	Alpha-1,4 glucan phosphorylase	pygb
490198000000000	8557799000000000	18	18	62.8	Q801E6;A0A2R9YJL1;H0WE86;B8JMY8	Malate dehydrogenase	mdh1aa
488528500000000	7377100000000	7	7	13.4	A0A2R8QGK7;A0A0R4IH35
483131800000000	5126464000000000	19	13	41.3	A0A140LGK1;Q6P698	Plastin-2	lcp1
477631000000000	1.77914e+16	13	13	69.1	Q6NWH2		marcksl1b
476559000000000	2.4444e+16	23	15	45.3	A0A286Y9N9
474173000000000	2.86365e+16	25	20	51.1	Q52PJ7;A0A2R8Q5K7;F1Q5V8		dpysl5a
472349200000000	3826337000000000	19	19	59.2	E7F8T6;A0A2R8Q0M1;A0A2R8QD84;A0A2R8Q9D7;A0A2R8QLU8;A0A2R8QJA1;A0A0G2KDZ8;A0A2R8QHB8;A0A2R8RWC0;A0A2R8QPJ3;A0A2R8QPH8;A0A2R8QDY8;A0A2R8QAG1;A0A2R8Q321;A0A2R8RK56;A0A2R8Q9N8;A0A2R8Q2G9;A0A2R8QCY7;A0A2R8QA72;A0A2R8Q6V5;A0A2R8S0I0;A0A2R8RP41;A0A2R8QPL7;A0A2R8Q5I4;F1QBJ5;A0A2R8Q0P9;A0A2R8Q4W0;F1QN57		nampta
469780000000000	1.51588e+16	34	32	93.8	Q24JW4		flj13639
466624600000000	440210000000	8	7	19.9	Q7T391;B8A4V2	Annexin	anxa11a
461444000000000	3.01856e+16	33	20	64.2	A0A2R8Q6T7
458629000000000	3.10965e+16	28	27	57.3	F1QZL6	Glucose-6-phosphate isomerase	gpia
454602000000000	63328270000000	9	9	37.1	Q9DGI4		atp1b3b
448298400000000	3726413000000000	19	19	51.7	F1RCG7;F8W2D1		fkbp4
444091500000000	9615000	9	9	10.5	E9QG66;A0A2R8QMP4;A0A2R8QSB2;A0A0R4IIK3		emc1
442758900000000	2581648000000000	15	15	44.6	Q6AZC1;A0A0G2KCK6		psmc5
435262500000000	195176000000000	12	10	28.4	B8A615		si:dkey-33c12.3
432351200000000	561850000000	5	5	9.1	F1QE13		exoc8
430880200000000	75706500000000	10	10	28.7	Q7ZV92		prp19
429659100000000	1865397000000000	8	6	23.8	Q7ZUP5;A0A0R4IH71		dnaja2
420459000000000	465921000000000	14	2	44.3	A0A2R8QEC5;A0A2R8QC07
416732300000000	795270000000	9	9	16.9	Q66I16		etfdh
409337500000000	1728777000000000	12	12	19.2	A5D6S3		mut
408904000000000	1.01551e+16	28	5	62.6	Q6IQR3;Q6IQL9;Q9I8V1;Q6XNL8;F1QUN8;Q6DHS1;F8W3L1;A0A2R8RJJ2		actc1a;actc1b;acta1b;acta1a;acta2
408125800000000	4091328000000000	16	16	38.8	B3DKJ0		cct7
406942300000000	1620275000000000	11	10	32.2	A9C3T0		prkar2aa
404547600000000	472270000000	9	9	23.1	Q1LYB5;F1QX19		zmpste24
403425000000000	86483300000000	10	8	39.9	E7FF92		LOC559637
396782900000000	3154600	9	9	38.9	Q6PC69;A0A2R8Q8M5;E9QFD9	60S ribosomal protein L10a	rpl10a
396457000000000	703915000000000	19	5	39.9	E9QDQ2;A2BGW3		camk2b1
389684000000000	95063210000000	27	27	30.6	Q6NYQ7		nnt
384509700000000	2449508000000000	16	16	49.2	F1QPJ6;F1QPX6		LOC100535398;zgc:152830
382652500000000	2957447000000000	18	10	38.1	Q6NWF6;A0A2R8Q6V3;CON__H-INV:HIT000292931	Keratin, type II cytoskeletal 8	krt8
381707600000000	752260000000	4	3	22.1	E9QB42;Q7ZUP0	Acidic leucine-rich nuclear phosphoprotein 32 family member A	anp32a
379738500000000	31582000000000	9	9	27.9	E7F039;E9QE66		si:ch211-269m17.1
375158100000000	207950000000	6	6	14.8	Q4FIV7;Q4FIV5;Q4FIV6;A0A2R8RP73	Transporter	slc6a9
374877000000000	70156060000000	12	5	41.6	Q6NWK4		atp6v1e1b
374621000000000	2.13544e+16	18	18	81.3	E7F4R9	Isocitrate dehydrogenase [NADP]
373584700000000	881540000000	4	4	16.3	Q4VBV0;X1WH02		wdfy1
371359700000000	2692961000000000	11	11	27.8	Q7ZUN6;A0A0A0MPG9		paics
364017500000000	52810000000	6	6	33.2	B0CLW6;F1R7U2		pvrl2l
362215000000000	2085506000000000	20	16	52.7	A0JMF4;A0A0R4IN26;A0A0R4IPW8		sept15
362145800000000	77819430000000	6	6	27.0	P79735	GTP-binding nuclear protein Ran	ran
356917000000000	12931600000000	13	13	52.3	Q6PBZ1;A0A2R8Q9K6		rpl7a
355449800000000	3093755000000000	17	17	55.4	Q7ZTI0		ssb
345424900000000	1526529000000000	18	18	31.7	A0A0R4IC11;Q6DHE6;A0A0R4IKM7;A0A0R4ICR3	Lysine--tRNA ligase	kars
336806500000000	2646154000000000	12	12	34.0	A3KQX1		cndp2
326628000000000	718485600000000	10	5	33.5	Q6TNT8		gnai2a
325932500000000	2468321000000000	7	7	36.7	Q5SPA3;Q5SPA4		acat2
323166900000000	1234571000000000	11	11	31.8	B0R1D0;F1R5E3		psmc4
320142500000000	3053238000000000	18	18	22.6	Q7SZC2	Exportin-2	cse1l
319732300000000	1197409000000000	14	13	28.1	F1QIL6		acad9
316383300000000	7799100000000	13	13	20.4	Q90X41;E9QJK9		sf3a1
316375800000000	1776333000000000	13	13	27.7	E7FCR8;A0A2R8QFG4;A0A2R8QFZ9;A0A2R8PYK5;A0A2R8RKG9		tbc1d24
315937500000000	0	3	3	11.2	E7F0D3		stx12l
314433200000000	2448204000000000	13	12	36.3	A0A0R4ICI6;Q1LUM9;A0A2R8QU45		dync1li1
306840500000000	13022000000000	8	8	23.8	E9QFU8;E9QCQ6	Branched-chain-amino-acid aminotransferase	bcat2
303637300000000	3414100000000	10	7	27.5	E7FD91		ddx6
300436300000000	0	5	5	25.1	A5PMJ7		stx12
300166000000000	221626300000000	9	9	24.2	Q7T368;Q1LVS0		pdhb
296393700000000	365084500000000	9	9	24.8	F1R184		txndc5
293169800000000	9649100	18	18	13.1	A0A2R8PZV9;E7F6G9;A0A2R8PZN5		uggt2
288750000000000	4.14187e+16	30	24	50.5	O57521	Heat shock protein HSP 90-beta	hsp90ab1
286515300000000	0	5	5	23.9	Q6GQN9		dhrs1
284791000000000	37412000000000	12	12	59.4	Q1RM09	Brain acid soluble protein 1 homolog	basp1
283939000000000	314073700000000	16	4	62.8	E9QJ96;Q5PRD0	14-3-3 protein beta/alpha-A	ywhaba
283719900000000	174970000000	7	7	28.2	Q6DGX8	Proteasome subunit alpha type	psma1
282900500000000	3933200000000	6	4	19.7	A1L271		gnb5a
275520900000000	1659941000000000	15	15	21.2	F8W4C4;Q1MT86;A0A2R8Q3R9;F1QFS9	Ubiquitin carboxyl-terminal hydrolase	usp5
274737900000000	1296000000000	11	6	20.9	Q7SX58	Coronin	coro1a
272613900000000	1724400000000	12	12	26.8	A8E7N5		vps45
272294000000000	16825380000000	10	4	34.1	A0A286YAR2;Q6IQB1		rpl5b
271336400000000	3091333000000000	20	9	43.3	Q642H5		ppp2r1b
270728400000000	91270400000000	13	5	34.0	F1Q9P1;A0A2R8Q1T2;F1QKE3		mpp2b
269204000000000	2033259000000000	29	4	36.1	E7FBI2;F1Q7M8;F1QB74	Microtubule-associated protein	si:dkey-77a20.5
265432000000000	930522400000000	7	7	12.4	F1QSA4;A0A0R4IQ16		mag
264419000000000	4325780000000000	25	7	57.0	Q6P972		tuba2
264108700000000	777161400000000	7	7	16.3	F1QHX0		lancl2
263318000000000	1279100000000	15	2	49.6	Q5VSD0;A0A0R4IU85;A0A2R8QL10;Q5VSC9;A0A2R8RMM0;A0A2R8Q9L2		stxbp6l
261352200000000	2686190000000	8	8	15.6	A0A2R8Q2Y3;F1R5K1;A0A2R8RYU6;Q6DEL2	Cleft lip and palate transmembrane protein 1 homolog	clptm1
260852600000000	1175443000000000	6	6	16.7	Q6DRD2;R4GEZ7		psmc6
260159100000000	0	7	3	8.2	F1R366;E7EYT4;E7F101;Q08CV1		grin1a
259022000000000	1.80821e+16	20	9	43.3	A5PMV7		ppp2r1a
258753300000000	2747500000000	10	10	11.2	E9QH15;F1Q6N0;E7FGW2;E9QFC1		eftud2
258462400000000	481130000000	11	11	22.7	F1QXJ4		stxbp3
257247000000000	667489700000000	11	10	45.8	E7FE03;X1WG01		napba
254865700000000	309390000000	5	5	6.1	E7F427		CABZ01055343.2
253682100000000	11369000000000	10	10	26.2	A3KQR0		acadl
252751000000000	823556500000000	14	12	40.8	Q9PVK5	L-lactate dehydrogenase A chain	ldha
251499000000000	16969450000000	10	4	40.9	B0R197		vdac3
248742000000000	5535800	28	28	28.7	Q6P3G1;F1RBQ0;F1Q8N4		cp
248547600000000	473250000000	6	6	20.4	F1QDW0;A0A0R4IYI7;Q6PFM4;E9QBP1	Protein lunapark-B	lnpb
244294400000000	91160000000	7	7	27.3	Q6P3J6		fkbp8
244054000000000	951420000000	22	5	27.9	A0A0R4IIV2;A0A2R8QJB3
242807200000000	169610000000	4	3	12.3	Q58EG2;B7ZD02	Erlin-1	erlin1
240947200000000	8160900000000	8	3	23	A2BG80;A0A2R8PVH8	Serine/threonine-protein phosphatase 2A 55 kDa regulatory subunit B	ppp2r2ab
239413000000000	6018766000000000	34	14	40.9	Q6P3J5		eef2b
235304000000000	23907000000000	19	19	34.3	Q1L8R2;A0A2R8Q1G3;I3ITB4;I3ITQ3		sfpq
232801600000000	101350000000	6	6	12.6	F8W331;F1R6N3;F1QSK0	Annexin	anxa6
232241200000000	157490000000	7	7	14.7	E7FB64;F1QSM0;A0A2R8Q5L5		cyp4t8
230884400000000	4716500000000	11	11	25.3	A2CF54;A0A2R8QGQ7;A0A2R8QL74;A0A2R8PVX5;A0A2R8Q4N2;A0A2R8RZB3		scai
229245000000000	309540000000	6	6	23.9	Q8UUT0;F6NGJ2		gpm6ba
229165600000000	0	7	5	23.1	Q6NXA5		pon2
228529000000000	6454200	29	14	31.1	X1WCG5;A0A286Y8X6;B2CZC0	Calcium-transporting ATPase	atp2b3b
227641400000000	6144400000000	9	9	30.7	Q6DKF4		twf1b
226532500000000	168640000000	6	6	7.1	A0A2R8RMW2;Q1RLY9;F1QXE5;A0A0R4IFP8;Q8QFX6;A0A0R4IVS1	Neuropilin-1a	nrp1a
224511000000000	3483549000000000	11	11	24.0	Q6PE25;A0A140LFQ3	Elongation factor 1-gamma	eef1g
224243900000000	5645300	10	7	28.5	Q6TH07		flot1b
223559700000000	0	7	7	9.8	A0A0R4IGQ0;A0A0R4IDC7;Q1LY46	LETM1 and EF-hand domain-containing protein 1, mitochondrial	letm1
221582000000000	1994800000000	18	18	17.6	A0A2R8QD45;F1QHT2;A0A2R8PYB9;F1QPJ5;F1QD14;A0A0R4IUL4;A0A2R8QJJ4	Anion exchange protein	slc4a4a
221541000000000	598791700000000	14	12	25.7	A0A2R8QMW2;Q7SY24;E9QEK0	Protein kinase C beta type	prkcbb
221263200000000	0	7	7	19.5	E9QIX3;A0A2R8QBA7;F1RA86;A0A2R8PZX5;A0A2R8PW55;A0A2R8QDF7;A0A2R8Q4E1		si:ch73-27e22.8;si:ch73-27e22.1
220666000000000	528890000000	10	10	17.4	F1R9A7		atp6ap1a
220474800000000	760156900000000	15	13	30.2	F1Q9I7		snx1a
219602000000000	2661425000000000	17	7	32.8	E7F2G0;I3IT67		camk2a
218522900000000	8941300000000	11	11	29.0	B0V0X1		pccb
216905400000000	4448600000000	6	6	14.0	Q6TNW3		abce1
215047300000000	1934300000000	10	10	18.9	E9QIC1		cdc5l
214831000000000	4604700000000	11	9	21.1	Q5W8I8;Q8JFT2	Vesicular glutamate transporter 2.1	slc17a6b
212798300000000	558980000000	6	6	22.4	A8DZJ0		tbcb
211439000000000	369144500000000	9	4	29.1	Q803H5;Q6PH57	Guanine nucleotide-binding protein G(I)/G(S)/G(T) subunit beta-1	gnb1b;gnb1
210136200000000	353980000000	4	4	8.6	Q08BF2		slc27a1b
209853000000000	830732400000000	9	8	46.6	Q7ZUD6;Q4G5W3	Reticulon	rtn3
209632400000000	1856758000000000	7	2	20.6	F1QVD2;E7F8Y4		u2af2a
208677300000000	738798900000000	6	5	10.4	B8A6G0		capn1a
208109400000000	261083000000000	13	13	45.0	Q6NV13;A0A0R4IR03		nudc
208004800000000	4573100000000	5	5	19.5	Q7ZUQ0		arpc1a
205974100000000	967892100000000	6	6	21.9	A0A2R8QJ46;A0A2R8QMQ9;A0A0R4IPQ0;A2CEP2;A0A2R8Q0C3;A2CEP5;Q802U5;A2CEP3;A0A2R8QR36		sh3glb2b
205942800000000	158250000000	11	11	20.8	A0A2R8QJF6;F1QTN8
200867700000000	3088300000000	16	4	29.3	A0A2U3TVF6;Q6DEH3;A0A0R4ID72;Q6DEH3-2;F1QL80;F1RAL9	Calcium/calmodulin-dependent protein kinase type II delta 1 chain	camk2d1
197574100000000	141522000000000	7	5	31.4	F1RAR0
197556600000000	767430000000	16	16	9.9	Q1LUT2;A0A0R4IUF0;I3ITD0	DNA topoisomerase 2	top2b
196941000000000	21833000000000	15	2	25.5	Q4V9P8;F1Q7Q1		camk2g1
194020500000000	1999848000000000	10	10	42.7	F1QA97;E9QF92;Q7T3H1	Dynactin subunit 2	dctn2
193968400000000	664050000000	8	8	10.2	A0A0R4IH06;F1R1C9		ttc7b
193651000000000	2385115000000000	8	2	47.6	F6NI63
192959200000000	3383099000000000	13	13	42.0	Q32PL1;A0A0R4IIS1	Protein phosphatase 1 regulatory subunit 7	ppp1r7
187236000000000	267203400000000	8	4	42.1	B8A4H6;Q7SZR4		pgam1b;pgam1a
187193000000000	769212600000000	10	9	43.2	Q4G5W2;Q4G5W0;A0A2R8PZU6;F1QT89;A0A2R8QI05;Q4G5V9	Reticulon	rtn4a
185793000000000	2509200000000	3	3	15.2	Q503H8	Tetraspanin	tspan2a
185292300000000	36360000000	5	4	9.1	B0R0N3;A0A2R8Q7T7;Q7T296;A0A286Y928;A0A0G2KVZ0;A0A2R8RX13;E7F5X2;A0A2R8RWL0;A0A2R8Q3W9		si:ch211-180j19.1;cpne5
184216600000000	0	5	5	18.8	F1QF85		tfam
181801000000000	7330700000000	8	8	18.9	A1L1T3		slc32a1
180912500000000	1803357000000000	15	15	34.8	Q503E2		prep
180553000000000	3535709000000000	14	14	52.5	A0A0R4IKF0
180361700000000	16980000000	7	5	27.5	F1QUS0		calb2b
179039000000000	383423600000000	17	17	33.2	E7FAZ5;A0A140LGU1;A0A0R4IWH8		hp1bp3
177945200000000	86340000000	6	4	30.5	Q1LVD7		efhd2
177386700000000	285770000000	9	6	20.0	B0F0C6;B0F0D1;A8WHZ5;A8WHZ4;B0F0D0;Q6DG31;Q2Q552;F1R605;A0A0R4IXU9;A0A0R4IWG7;Q2Q551;A0A0R4IK22;A0A0R4IFE8;B0F0C8;B0F0C7		cacnb4b;cacnb4a
177045000000000	18849000000000	18	10	48.1	Q6PE26		calr3a
176884100000000	855533200000000	10	10	30.5	A9LDD9		shmt2
176272000000000	84687830000000	8	8	27.5	Q567N5		rpl6
175992100000000	1372800000000	8	8	20.2	F1R159
175618600000000	7366600	6	6	21.4	Q803J6;E9QBZ6		sdcbp2
175381200000000	58991	4	4	18.1	F1R454		ca2
174751000000000	9130767000000000	11	10	76.6	Q6DGJ6		prdx2
172887500000000	104760000000	3	2	7.1	E7FFE9		kcna1a
172326700000000	6313800	7	4	15.5	Q504A0;F1QCC9;F1QX49		syt5b
171136000000000	500140000000	11	11	54.7	Q6P2B0		vapb
169298200000000	421542900000000	7	7	15.4	F8W330;E7FGQ1;A0A2R8PZ07;A0A2R8RKT1;A0A2R8QC12;A0A1D5NSZ2	Coronin	coro2ba
167652000000000	2043100000000	19	19	27.5	F1Q781;E9QEQ6;Q6P3L0;Q6P3L0-2	Major vault protein	mvp
167417000000000	249680000000	6	5	20.5	O57474-3;O57474;O57474-2	Gap junction alpha-1 protein	gja1
165889600000000	114230000000	10	5	33.7	E9QGA6;Q6DGK2;E9QH54	L-lactate dehydrogenase;L-lactate dehydrogenase B-B chain	ldhbb
163610800000000	816332700000000	4	4	8.0	A0A0R4IFL5
162622700000000	1165831000000000	18	18	37.3	Q6NYE3		pgm2
162455000000000	1.26276e+16	23	21	53.5	A0A0R4IYX8;A0A0R4IBZ8;F8W3R8;B1H1J6
161891800000000	165284800000000	10	10	10.7	B8JHR9		kpnb3
160776600000000	0	9	4	26.4	Q6PFT0		flot2b
158032500000000	5675400000000	9	9	26.7	F1R8L3;E9QG07		rpz5
156463400000000	1023067000000000	11	11	17.4	Q9PUE4;Q9PUE4-2	Coatomer subunit gamma-2	copg2
155933000000000	5616500000000	12	9	58.9	A0A2R8QNR8;A0A0R4IGG3;Q90XG0;E9QBF0	Triosephosphate isomerase B;Triosephosphate isomerase	tpi1b
155827200000000	0	4	3	4.4	B2CZC4;Q1LVA9		slc8a2b
154903000000000	4952401000000000	12	12	39.0	Q6NXC1		rbm4.3
154771700000000	1453200000000	8	8	16.3	B3DKI8		scfd1
152489300000000	9014700000000	9	9	21.1	G1K2S3;Q1LY10	Fibronectin type III and SPRY domain-containing protein 1	fsd1
152297000000000	2001973000000000	24	24	24.8	F1QZ09;F1R515;R4GEU0		aclya
151839000000000	55547120000000	24	17	30.6	F1QIV2;E9QJ12;F1QMM3		ncam1b
151643300000000	399010000000	4	3	14.3	F1QD76		cadm1b
151068400000000	1534633000000000	11	11	26.1	A0A0R4IHE1;Q7SXG4-2;Q7SXG4;A0A0R4IV65	SUMO-activating enzyme subunit 2	uba2
149953000000000	285848800000000	28	10	31.3	A0A0R4IVG9;A0A0R4IQS8;Q6ZM60	Calcium-transporting ATPase	atp2a2b
149496700000000	716690000000	4	4	10.0	A0A1D5NSH3;F1RCZ5	Protein-tyrosine-phosphatase	ptpn5
148582700000000	1762383000000000	7	2	23.4	Q9DEG7;E9QEQ4		ctbp1
147799300000000	7878500000000	12	11	20.5	U3JA30;E7F030;A0A2R8PX03;A0A2R8RNE6;A0A2R8QS58;A0A2R8Q4Q0;A0A2R8QGE9;A0A2R8QBX0		ablim2;CR848021.1
146984800000000	163890000000	4	4	8.9	Q2HPG0		lgi3
146513100000000	592290000000	4	4	9.0	F1QC45		rp2
145081200000000	103090000000	3	3	11.7	Q08C33	Isochorismatase domain-containing protein 1	isoc1
144801100000000	0	5	4	16.6	A3QK16;A0A2R8RXQ8;F6NPB1	Erlin-2	erlin2
143301000000000	181100000000	5	5	17.8	A2BGK0	Phosphatidate cytidylyltransferase	cds2
140927300000000	9515600000000	5	5	16.1	F1R0L3;A0A0R4IXH3		zgc:153240
140918600000000	560800000000	4	3	6.1	A1A5Y4		dync1i1
140468700000000	0	3	3	10.6	B3DIS2		zgc:194209
139934700000000	7074300000000	5	4	10.1	E7FCW1		LOC100329690
138742100000000	6081200000000	6	6	15.5	E9QIC6;E9QJJ5;A8WGS1;Q6NZ09;E9QHX7	Proteasomal ubiquitin receptor ADRM1	adrm1;adrm1b
137558400000000	5503813	3	3	4.7	F1QZR1		slc22a23
137548000000000	5433400000000	15	4	36.0	E7FH04	Microtubule-associated protein	mapta
136969100000000	70220000000	9	9	15.6	Q5RGD7		exoc2
136696300000000	1768200000000	5	4	18.0	Q5PR67	Eukaryotic translation initiation factor 3 subunit H-B	eif3hb
133766000000000	20023100000000	11	11	41.3	F1R9L7		napgb
133202000000000	204702200000000	12	9	47.1	F1Q9P4;Q1LVM0		napbb
132532700000000	0	4	4	12.3	F1R429;A0A2R8Q848		lman1
131848300000000	5921800000000	6	6	17.0	H2ZRH9	Glycylpeptide N-tetradecanoyltransferase	nmt2
130426000000000	394550000000	7	7	9.7	A0A140LG64
128774100000000	1139238000000000	11	11	15.6	A0A2R8QM73;B0V1L8;A0A2R8QP51		dpp9
128739300000000	515928400000000	6	6	13.9	Q803B5;F1QRP8;A0A2R8RZN3;A0A0R4IAH2;E9QIJ1;E9QEG2		dnpep
128285100000000	184866000000000	13	4	17.2	B8JIS9		ampd2
127321400000000	0	5	5	33.3	A0A0R4IMY8;A0A0R4IC87;Q503V0	Charged multivesicular body protein 6	chmp6
126874700000000	0	11	10	36.1	A4FUP0	Sulfotransferase	sult2st3
126406500000000	1681600000000	5	5	13.2	Q6NZZ9	Pre-mRNA-splicing factor RBM22	rbm22
125867000000000	1092500000000	10	10	37.6	Q6P0B3		scamp1
125230600000000	4403400	5	5	5.3	A0A2R8Q3S1;A0A2R8Q7A8;A0A2R8QCK2;A0A2R8QPQ6;A0A2R8Q447;A0A2R8RKF4;A0A2R8Q2S4
125103000000000	2988600000000	9	9	37.0	A8WGM1		vapal
124935600000000	0	5	5	6.2	Q1MTA9;A0A1L1U0X8		cpt1a
123633300000000	784535700000000	10	4	28.3	Q803W0;F6NVB9		ddx39ab
123428900000000	5698500000000	9	8	22.7	Q6PD83;A0A0R4IMX3;Q803N9	Basic leucine zipper and W2 domain-containing protein 1-A	bzw1a
123085300000000	429880000000	3	3	14.5	A0A2R8Q2W1;E9QGF8;A0A2R8Q4W3;A0A0R4IEM8;Q6NYA0;Q7SXP4;E9QIC5	Serine/arginine-rich splicing factor 1B;Serine/arginine-rich splicing factor 1A	srsf1a;srsf1b
122741000000000	3589100000000	9	7	17.5	F1QPP6;Q5W8I7;B5AU16;Q1L8X9;A0A0R4IY85;E7F467	Vesicular glutamate transporter 2.2	slc17a6a
122339000000000	1.16352e+16	19	19	49.7	Q6DRC0		sars
121819000000000	1208100000000	5	3	27.7	Q5RGB5		rab3ab
121787000000000	4641530000000	10	10	37.9	Q6NWC3;E9QDR0		rps2
120814900000000	0	10	2	16.2	F1QQC1;A0A286YAM5		gria2b
120272100000000	7856100000000	12	12	15.0	F1Q890		plg
120027500000000	0	4	4	11.8	Q7ZV18;A0A2R8RWS3		stx4
118784800000000	1787600000000	12	6	21.0	K4IAH1	Protein argonaute-4	2004-08-01
118628000000000	6062500	21	21	37.9	Q6PFS4		immt
118385500000000	205860000000	6	6	25.7	F1R8J6;I3ITF0;I3ITH5		ppt1
118079500000000	0	7	6	28.9	Q32PQ2;Q804H0;A0A0R4ICD6	Annexin	anxa1c
117566000000000	934350400000000	17	11	28.7	F1R540;A0A2R8QJ38;Q4G5W6	Reticulon	rtn1b
117444200000000	0	6	6	6.8	B0S7S0;A0A2R8PV37;A0A2R8QJ22;X1WFW5		cntnap2b
117348000000000	12459000000000	15	14	47.1	A0A2R8QMC5;E7FAY0;A0A140LGF3;E7F9P8		psd3l
117276300000000	0	5	4	21.1	B8JL29;B8JL30;B8JL31		hmgb2a
117072000000000	681090000000	23	4	29.7	B3DH85;E9QDC6		ncam1a
116077400000000	511890000000	6	6	10.9	Q1ED17;F1RAD0;A0A0G2KFV1;E7FE49		top1l
114642000000000	22119000000000	9	3	41.1	Q6JIZ2		pura
113203600000000	19350000000	2	2	3.3	A0A286YA09;F1R1Y4;E7F6T2		gramd4a;gramd4b
113071800000000	2495400000000	6	6	10.9	F1QGP1		aldh16a1
112908800000000	1905816000000000	14	12	32.9	F1QXP8;H0WEH3;E9QIA6		khsrp
112646000000000	4279702000000000	10	6	32.9	A0A0R4IXJ1;F1R133;F1QGR7;A0A0R4IEW8;Q6GQM6;Q1MT19;A0A2R8S0A2;Q1MT20;A9C3U8	ELAV-like protein	elavl4;elavl2
112004100000000	0	4	4	12.9	Q1LYQ0;F1Q907
111579000000000	5896351000000000	18	14	53.6	Q6TH14;E9QJI6	Enolase	eno3
111436800000000	1540048000000000	11	11	35.0	Q1LV00;Q6GML0		zgc:91860
111108400000000	248930000000	5	5	15.6	A0A2R8Q9J9;Q6TLF6	Regucalcin	rgn
110871200000000	161293000000000	7	5	24.3	Q7SXN2;F1QC42		hnrpdl
110716400000000	13660000000	2	2	12.4	Q1LVB8;Q1LVB7		si:ch211-51e12.7
108728100000000	868075100000000	9	9	13.0	F1QTS3;A0A0H2UKT7;A0A0G2L107	Coronin	coro7
107448700000000	1458104000000000	12	6	26.9	Q7T358;A0A0J9YJC9		gspt1l
106894500000000	21319080000000	13	12	8.7	A0A2R8RSM2;F1Q4X5;X1WBY4		c4
106890600000000	729160000000	8	7	10.6	Q9PVF8		ctnna1
106000100000000	0	5	5	30.1	Q6PHE8	Coiled-coil domain-containing protein 124	ccdc124
105761300000000	33232160000000	3	2	15.7	E9QDE6;Q6P937;E7F1Q8		clta;FP102272.1
105484000000000	5628981000000000	12	11	20.5	A0A0R4ID68
105084000000000	696552900000000	16	16	29.3	F1R2V6;F1QJK5;Q498P5;F1QP40;F1QZJ3	Microtubule-associated protein	map2
104754600000000	1720800000000	3	3	11.6	E7F3U3		pdk1
104189100000000	376420000000	5	5	13.6	Q6DRD9	Alpha/beta hydrolase domain-containing protein 11	abhd11
103555800000000	6467300000000	7	7	16.0	Q7ZU89;E9QGY2		arcn1b
103061300000000	19317000000000	3	3	3.9	F1R3T2		ppm1e
102923700000000	237100000000	7	3	18.2	Q3ZB92		prkacbb
102309000000000	1254200000000	11	11	36.2	Q6P603;A0A2R8QQY8	Annexin	anxa2a
102267600000000	148970000000	3	2	12.7	Q7SY26		zgc:63587
102079300000000	1777521000000000	7	2	19.6	A0A0R4IZ95;A0A140LG60
101269000000000	275190000000	7	7	22.0	A0A0G2KM96
100967900000000	544280000000	5	2	6.7	E7F0C0		stxbp5b
100868000000000	6913000	12	3	40.9	B0S730;A0A2R8Q8A0;A2CEZ0		slc25a6
100297000000000	0	10	9	28.3	F8W494;E7FE91;F8W3S7;Q7ZTT6;Q6DHS4;A0A2R8QSJ0		si:dkey-201c1.2
99714200000000	2458746000000000	9	9	19.5	E9QEE4;F1R2E0;F8W2D3		hnrnpm
98578400000000	1400696000000000	32	17	45.0	E7FC95;E9QF63		dnm1b
97613000000000	1.15712e+16	96	89	32.0	A0A2R8QJ64;A0A2R8QI85;X1WDB0		map1ab
96453600000000	3336156000000000	17	16	39.0	F1Q8J4		acadvl
95402660000000	505800000000	8	8	8.6	F1QNA0;A0A2R8QU26;Q7ZVZ6	Presequence protease, mitochondrial	pitrm1
94680700000000	339210000000	8	8	31.4	Q9DGL3		atp1b1a
94254300000000	5193282000000000	19	15	40.4	A0A0R4ITI5;A0A0R4IHZ5;A0A0R4ITR2;F6PBZ5;A0A0R4IHN8
94199700000000	2024213000000000	13	13	34.4	A0A0R4INZ8;A0A2R8Q4A3
94086600000000	1093755000000000	14	13	36.1	F1R0A8		syn2a
93519000000000	5461458000000000	18	18	43.6	B3DIV6	Acetyltransferase component of pyruvate dehydrogenase complex	dlat
93172600000000	3462121000000000	18	18	34.4	X1WH50		si:ch211-137a8.4
93129400000000	1147500000000	6	6	41.8	Q6DG93		gap43
92338110000000	1053948000000000	10	4	41.9	A1A5X6;A8E4Z3		phyhipla
91485700000000	3239184000000000	18	18	55.4	Q7T3B1		psmc2
91239500000000	28290000000	10	10	14.8	A0A2R8Q8E9;Q5W8I5;A0A2R8QPW7	Transporter	slc6a5
88817160000000	2075400000000	15	7	33.7	B8JMZ1		ugp2a
86732200000000	1807926000000000	21	17	61.5	Q502Q7;F1QT82		prph
86419700000000	3200083000000000	26	26	53.4	A0A2R8RN86;F1Q8K1;A0A0R4IQH9;X1WFL7;X1WBT9;Q0R4G9		hspa12a
85906800000000	132640700000000	19	10	21.1	F1Q7N8	Calcium-transporting ATPase	si:dkey-28b4.8
85456700000000	477253000000000	27	27	38.6	Q1LVL2;A0A286YAH8;Q1LVL3;A0A2R8RMW6;F1QBG7;Q4V983	Alanine--tRNA ligase, cytoplasmic	aars
84448900000000	5083183000000000	26	12	54.5	A8DZ95;A0A2R8QFM8		dpysl2b
84136200000000	7075604000000000	16	16	48.7	Q6PBI0;F8W590	Succinyl-CoA ligase subunit beta	sucla2
84074400000000	942060000000	28	24	18.9	B8JKW4		c3a.1
84065200000000	5047590	9	9	35.7	Q08BC3;F6P7H4		si:ch211-133n4.4
83200400000000	146263700000000	6	6	11.5	X1WEE1;A5WUQ3	Transporter	slc6a17
81335700000000	1070220000000000	29	2	76.6	F1R4K1		tubb4b
80907100000000	913850000000	6	5	23.6	Q90Z34		atp1b2b
80023290000000	6245700000000	8	8	14.9	G1K2K3;E7F1K0;Q642H7	Synembryn-A	ric8a
78788800000000	4742779000000000	32	32	45.0	B8JLR1		pdcd6ip
78763300000000	2581314000000000	13	4	36.7	A0A0R4IN54;E7FD40;F1QDZ6		bin1a
78607300000000	810741600000000	16	4	50.4	P13104;A0A1D5NSA5;A0A1D5NSL6;A0A1D5NSG3;A0A1D5NSE7;A0A1D5NSX9;A0A1D5NS40;A0A1I7Q3W7;A0A1D5NSY1	Tropomyosin alpha-1 chain	tpma
78347300000000	4980100000000	13	12	18.6	E7F2L1;E9QBF2;A2BHM9;A0A2R8QBV4;A0A2R8PYY6;A0A0R4IUS2		aak1b
78167900000000	0	7	7	11.8	F1QUY7	Transporter	slc6a1a
78061800000000	776840000000	9	9	20.2	A0A2R8Q0R6;Q1LX40;Q1LX41		cpne2
77598300000000	5766375000000000	14	14	23.3	F1QUV7		gars
77015700000000	1590288000000000	8	4	49.2	A0A0R4IAD5;A0A0R4IRU1;A0A0R4ITZ8
76029100000000	1378361000000000	13	8	26.6	F1Q5L6;Q6NWH7;B0JZJ1;E9QG17		ddx5
75444900000000	907519900000000	11	6	31.2	A0A0G2L559
75227900000000	6835485000000000	18	18	51.7	F1QI60		rufy3
75123200000000	6983638000000000	10	10	36.7	Q5PR98	Protein NDRG2	ndrg2
75108800000000	152328200000000	6	6	25.6	F1Q8Y0;A4JYK9;A8KBL6		zgc:110372
74589400000000	2733400000000	3	3	7.5	Q8UUT3		plp1b
74536500000000	128970000000	7	6	30.3	A3KPR3		histh1l
74464200000000	4303157000000000	6	6	19.6	F1R0C7;Q7T3F7	Cysteine and histidine-rich domain-containing protein 1	chordc1b;chordc1
72972000000000	1.41331e+16	16	15	38.8	A2CE73;Q6NW56;A0A0R4ISK8		khdrbs1a
69552000000000	4641240	2	2	7.2	E9QEK5;E9QBE1;Q6NYR0	Serine hydroxymethyltransferase	shmt1
69376900000000	4058654000000000	12	10	35.2	A5WWB4		map2k1
68525800000000	665964000000000	19	12	58.6	Q6DHB6;Q1LXJ8;Q9PWD8;Q1LXJ7;A0A0N4SUF2;F1Q7G3;F6PA25;CON__Q9C075		krt17
68524300000000	1729500000000	22	22	27.2	E7F9L8;Q1LWT1;A0A286YBP3		si:ch211-94l19.4
68474900000000	220537000000000	9	9	14.8	Q6ZM34;A0A1L1QZM6		vps35
68449170000000	243600000000	7	7	21.6	Q6DI32		snx5
68408500000000	1867243000000000	19	19	26.2	F1QK93;F1QY43;A0A2R8Q718		psmd1
67603800000000	1748800000000	6	5	10.3	A0A286Y8C7;A2CF25		sv2c
66794800000000	6756755000000000	13	13	37.4	F1RAN8		rap1gds1
66787000000000	2.53767e+16	34	30	53.4	F1QCR7		nefma
66597900000000	327660000000	15	15	12.8	A0A2R8Q8A1;A0A2R8RN55;A0A2R8QBC7;E7F1A9;F1QFZ7;E7F1Y1		nfasca
66283600000000	3127779000000000	19	19	43.3	Q6NYV1		psmd3
66181700000000	4148185000000000	28	22	41.7	Q6NZU0;A0A2R8RIN4;A0A2R8QHY3;A0A2R8PXE6		hspa4b
65646600000000	2904397000000000	11	6	32.7	A0A0R4IVC0;A8KC22;A0A0R4IW45;F1RC33;F1Q577;A0A0R4IB42;A0A0R4IJ21		hnrnpl2
65359910000000	0	4	4	13.5	F6NP64;F1R3G9;Q9DEX7	Fatty acid desaturase 2	fads2
65071300000000	13181600000000	9	9	35.9	Q7SXP1		capzb
64296700000000	3016083000000000	26	3	65.1	Q6NW90		tubb5
63761900000000	51900000	9	9	18.0	Q1LY88;A0A2R8RIM0;A4IFZ8		stim1a
63436600000000	666790000000	9	7	37.6	Q6PC44;A0A2R8QSU3		calb2a
62512100000000	197351300000000	12	7	16.6	B7ZC77;X1WG13	Catenin alpha-2	Ctnna2;ctnna2
62254500000000	3166743000000000	20	7	37.5	F1QB54;A0A2R8Q5W2;B8K0D5;Q6TGY6;I3ITD9;B8K0D6	Polyadenylate-binding protein	pabpc1a
61133800000000	7826205000000000	18	4	44.3	F1RA10;A0A2R8RTW4		glsb
60459000000000	8521063000000000	35	31	50.9	Q7SZP4;B3DI58;A9JRG7;A0A0R4IIU9		zgc:65851
60079500000000	2723100000000	21	3	16.9	Q1LWN2;A0A2R8Q212;A0A2R8QIV8;A0A2R8Q4P4		vtg1
59978800000000	4387419000000000	14	14	45.3	Q5BJ17	Elongation factor Tu	tufm
59908300000000	655870000000	11	10	16.3	A4UQV6;B8JHS8		slc8a4a
59715100000000	3982800000000	15	15	22.6	Q5RGK8;Q7ZT42-2;Q7ZT42-3;Q7ZT42	Staphylococcal nuclease domain-containing protein 1	snd1
59069800000000	6375174000000000	21	17	32.9	B0S553		nefmb
58396800000000	3757600000000	10	9	58.2	E7FD23;X1WFU9		si:dkey-276j7.1
58260700000000	3802960	12	12	51.7	Q90Z10;A0A0R4IUM6	60S ribosomal protein L13	rpl13
58260500000000	2057300000000	12	12	26.7	E7F725		cpne7
56389200000000	123550000000	6	6	12.0	F1QSI9;F1Q7L6		slc3a2a
55954300000000	2515099000000000	14	14	43.8	F1QUQ7;A0A0R4ILA8		psmc3
55722600000000	280900000000	8	7	28.0	A0A2R8PX90;A0A2R8Q230;F8W544;F1QIB6;A0A2R8PX89;E7EZR3;F1QRW4		pitpnab
55667300000000	1287537000000000	25	12	28.0	A5PMS9;A0A2R8QRX3;A0A2R8Q6M9;A5PMT0	AP complex subunit beta	ap1b1
55035400000000	31036000000000	15	15	25.6	Q7ZUS3;A0A2R8QPB1;F1Q5U5;F6NX32;E7FDZ2;Q5U3I6;F1QG14		gad1b
54788400000000	167900000000	9	5	16.7	A4VCH0	Phosphatidylinositide phosphatase SAC1-B	sacm1lb
54712100000000	270690000000	3	3	6.4	F1R116		gpr37l1b
54452300000000	2978132000000000	7	6	22.6	F1QFV2;F1QS20		hnrnpa1b
54297500000000	2099600000000	11	11	48.0	B0V0Y4;A0A2R8RTM3		palm1b
53927100000000	2249300000000	11	11	16.4	E7F351		acsl6
53627900000000	131800000000	9	3	22.5	Q08BX5;A0A0R4IPM3		bcam
53008360000000	6482400	9	4	20.6	E9QJ75		cpne4b
52821500000000	2265052000000000	23	23	50.5	A0A0R4I9C1;Q6TGS6;Q1LWM3;Q1LWM1;Q1LWM2;Q1LWM0	Tyrosine--tRNA ligase, cytoplasmic;Tyrosine--tRNA ligase	yars
52819700000000	1429700000000	10	10	17.6	A0A2R8QDP1;A0A2R8QI11
52371600000000	6394600000000	19	15	12.7	A8WIP5		hcfc1b
52351900000000	871460000000	5	5	20.6	Q8JFW7		bcap31
51990700000000	3291887000000000	14	13	37.1	B3DIW6		zgc:194578
51198500000000	3705700000000	5	4	12.5	B8A6H1;E9QGX9;F1R155		atl1
51071900000000	336270300000000	12	12	48.5	B7ZD39		ppa1b
50808500000000	14013000000000	14	13	19.1	E7F071		FP085405.1
49646100000000	3567292000000000	24	20	39.7	A0A286YAW9;F1RAV5;F1QYQ1;A0A2R8QDF2;Q08CV8;K7DY81;A0A0R4IZP9;E7F164;K7DYC0	Ribosomal protein S6 kinase	rps6ka1
49032900000000	229494000000000	5	5	29.7	A0A0G2KUJ0
49022500000000	1830415000000000	11	2	38.8	Q56A35;F1QLV9	Actin-related protein 2-B	actr2b
48597900000000	74020000000	10	10	38.6	F1R9Y9		etfb
48443000000000	3284800000000	23	4	31.2	X1WDM1;A0A0R4IAW3		ncam1a
48274400000000	0	4	3	39.5	E7F225;A4QN90		zgc:163061
48205300000000	910660000000	10	6	17.7	F1R444;A0A2R8QIY5	Protein kinase C	prkca
47949500000000	1584000000000	15	15	28.5	A0A0H2UKW6;F1QML8;A0A0H2UKS3;R4GEY4;R4GEN9		akap8l
47812700000000	564575600000000	17	17	26.3	F1R3T3;F1R2L8		ddx1
47519700000000	166777500000000	6	6	22.7	Q6P2T5		arpc2
47508800000000	199555500000000	11	11	14.0	F1QUG5;Q6PFQ2	Eukaryotic translation initiation factor 3 subunit C	eif3c
47397900000000	631810000000	8	8	10.6	F1QF43;A7YYF5;X1WC25		adam22
47188800000000	579570000000	10	10	29.1	Q804H2;A2BFV8	Annexin	anxa1a
47012800000000	0	8	6	6.5	A1XQX8-2;A1XQX8;X1WBL4;X1WBE7;X1WCH8;F1QRW3;A1XQY0	Neurexin-3a	nrxn3a
46370500000000	785477300000000	19	3	47.8	Q568F0	Elongation factor 1-alpha	eef1a1b
46251500000000	127320000000	5	4	15.1	Q6NYE6;H0WF81	NADH-cytochrome b5 reductase	cyb5r3
46188400000000	1878300000000	8	8	14.5	Q5RHQ4		sccpdhb
46038500000000	152365300000000	11	10	31.2	E7EYQ0		serbp1b
45835900000000	1649914000000000	10	10	22.4	B0V3S8;F1QRQ0;B0V3S9		myef2
45697300000000	394650	7	7	21.5	F1REH8	Annexin	anxa13
45417200000000	2993300000000	9	7	13.0	E7FC99;F1QGH7		ctnnb2;ctnnb1
45031700000000	1807652000000000	13	12	16.6	A0A0R4IEX8;E7F9M6	ATP-dependent 6-phosphofructokinase	LOC570106
44899000000000	596024000000000	20	18	29.1	E7FDP2;A0A2R8RK99;A0A2R8QEU0;A0A0R4ITA8;F1R2A3	ATP-dependent 6-phosphofructokinase	pfkpa
44835400000000	1355400000000	6	6	39.4	A0A2R8QIX9
44769200000000	2335200000000	6	5	45.1	Q7SXL4	Nucleoside diphosphate kinase	nme2b.2
44697600000000	110223000000000	11	6	25.3	A5PMG4;A5PMG3;A0A286YBQ5;K7DYH7	Adenosylhomocysteinase	ahcyl1
44418800000000	285300000000	9	9	36.3	O42363	Apolipoprotein A-I;Proapolipoprotein A-I	apoa1
44328800000000	4819900000000	10	7	16.7	A2CF48;Q642H6;REV__A0A2R8RLB4		crata
44011830000000	2700400000000	8	8	12.4	E9QB71;A0A2R8QGI2;Q568I3	Kinesin-like protein	kif3a
44008200000000	7414900000000	4	4	7.2	A0A0B4J1A5		ewsr1a
43917600000000	480110000000	4	4	14.7	R4GEZ2;R4GDT8		si:ch211-132g1.3
43702200000000	1734600000000	9	9	18.9	Q5BLE8;A0JMQ8	Putative all-trans-retinol 13,14-reductase	retsat
43665800000000	3454218000000000	20	20	36.5	A0A140LH30;Q7SXN5;F1Q917	Dynamin-1-like protein	dnm1l
43259000000000	30282000000000	31	26	52.8	A0A0R4IJU5
43233800000000	4458914000000000	13	13	26.8	E7F192		dbn1
43055500000000	1103400000000	6	4	12.2	A3QK31		slc17a7a
42989600000000	252110000000	7	2	8.4	X1WH84;F1QHT8		ptprnb
42347600000000	3352688000000000	13	13	26.7	F1Q932;F1R3Q0		cttn
42126400000000	29861490000000	3	3	16.1	B0S6H7;B0S6H6		sypb
42081700000000	12625000000000	14	2	26.9	A0A2R8PWY6;A0A2R8QIR1;A0A286YAD2;F1QW17;A0A0R4IQT3
42045300000000	805120000000	13	6	46.3	Q7T3G2		ywhah
41669400000000	2847625000000000	11	6	28.9	E9QD09;F1QD93;A0A0R4IZT7	Serine/threonine-protein phosphatase	ppp3ca
41332400000000	1377600000000	6	6	30.7	F1QU06;Q6NYJ1		lasp1
41099400000000	373901100000000	13	13	11.2	B0S6B4;A0A2R8QCG9		map1sb
40713600000000	1933654000000000	5	5	64.5	A0A1L1QZG0
40530500000000	1849703000000000	2	2	2.6	A0A2R8PVN0;E7F2S4		spg7
40428100000000	4216788000000000	15	13	36.0	Q6P2A9;A0A2R8RQC2		fubp1
40297100000000	3549034000000000	11	11	42.5	A3KQL1;A0A2R8PVT3		necab2
40229400000000	562630000000	17	17	12.8	Q6PCR7	Eukaryotic translation initiation factor 3 subunit A	eif3a
40107900000000	9373600000000	9	6	35.1	F1QGN3;A0A0R4IC33;Q6P105;F1R0S9	ELAV-like protein	elavl3
39838300000000	12450000000	19	17	17.4	F1R9Y8;E9QDS1		hdlbpa
39549400000000	296780000000	7	7	34.0	P62084	40S ribosomal protein S7	rps7
39333200000000	956840000000	9	9	12.4	A0A2R8QBE3;A0A2R8QMT2;A0A2R8QHJ3;E7EYD9
39295700000000	5604200000000	9	9	31.3	F1QVB1;A0A2R8RPQ9;E7F4W3;A0A1D5NSP9		ptgr1
39249100000000	1696800000000	10	8	17.7	B0S5C4		acsl3b
39193900000000	734840000000	15	2	22.0	E9QGG9		tfr1b
39014900000000	1464573000000000	10	10	24.9	Q4VA89;F8W5C6		snx6
39003100000000	1868800000000	4	4	11.5	A0A0G2KSS0
38910400000000	42151	10	9	12.7	B2CZC2;F6PBX0;Q32SG7		slc8a1b
38812000000000	2848150000000000	19	19	52.6	B2GTW6;Q7ZVY5	Citrate synthase;Citrate synthase, mitochondrial	cs
38584000000000	2.1542e+16	18	4	47.3	Q5SPJ1		serpina1l
38517000000000	844240000000	19	10	30.3	E7F6R0;F1QY07;E9QFM5		pbxip1b
38503300000000	218652000000000	12	12	36.1	A0A2R8QP47;F1REU6;Q6IQE1;F1QRI7	Phosphatidylinositol 5-phosphate 4-kinase type-2 gamma	pip5k2;pip4k2c
38248100000000	327143700000000	8	4	31.2	A3KQE8;Q4KME9;Q6NYR9;Q7ZW39		prps1a
37905900000000	211400000000	11	11	20.4	A0A140LH42;A0A2R8RSR9;A0A2R8Q021;A0A2R8Q170;A0A2R8PX16;E7FEI1;B0V2S0;A0A2R8QNT0;F1QTK2
37758900000000	502040000000	9	4	21.1	A0A2R8RHF5;A0A0R4IS92;A0A2R8Q1D7
37709900000000	11357000000000	12	5	17.2	E7F368	Protein kinase C	prkcea
37573100000000	4866800	6	6	22.4	E9QB40		si:dkey-7l6.4
37286900000000	7617500000000	14	8	27.8	B0R0D7;E9QEX2;Q7SZ58	Coronin	coro1ca
37158100000000	5263900000000	14	2	43.9	F1QFQ6		dlst
37095300000000	3357175000000000	16	16	32.9	F1R9E8		gad2
36647700000000	18858000000000	4	4	18.5	Q6TGT9;A0A2R8Q2Y4;F8W2Y8		srsf5a
36590800000000	204090000000	11	8	51.2	B8JLJ3		ywhaz
36476400000000	2522322000000000	12	11	66.1	F6NXD5		marcksb
36084300000000	8257400	5	5	18.9	F6NP87;A0A2R8RUA9;F1R5B8		ndufa9a
35934700000000	0	4	4	20.5	Q6NX86		hmgb1a
35818470000000	2147800000000	6	6	8.8	F1R4B5;A0A2R8RIT0		ube3a
35788400000000	255706700000000	10	3	35.6	A0A286Y8I7;A0A0R4IXC9
35675700000000	1293649000000000	10	6	31.0	Q7SY49	CaM kinase-like vesicle-associated protein	camkv
35580300000000	104990000000	8	8	10.1	A5WW29;F1RDW1;F1QTF3		pbxip1a
35461500000000	0	2	2	14.6	A0A2R8Q818;B8JJ32	Sideroflexin	sfxn3
35365500000000	640810600000000	9	7	26.1	F1Q9W6;A0A2R8RM58;A0A2R8QIH8;A0A0R4IVR3;A0A2R8Q8X5;U3JAV5		rgs7a
35031860000000	195860000000	3	3	12.6	A0A0R4IRW6;A0A0R4IMF9;Q5RKN4;A0A0R4IXQ1	Putative oxidoreductase GLYR1	glyr1
35009900000000	2133325000000000	10	7	34.1	A0A0R4I9H8;Q32LV0;A0A0R4IB91;A0A0R4IKK9;A0A0R4IN30;A0A0R4IJM3	Mitogen-activated protein kinase	mapk10
34859200000000	300060000000	8	8	19.8	Q9PU58;A0A2U3TW16;F6NVH9	Protein NipSnap homolog 2	gbas
34324100000000	2333647000000000	7	6	18.4	Q802C7;A0A2R8Q8T5		tardbp
34237200000000	2645704000000000	14	7	31.1	A5PLJ7;X1WHF0		oxsr1a
34075600000000	0	13	13	13.5	X1WD76;A0A2R8PX52;F1QVH8
33930400000000	14110000000	4	4	4.4	Q8AXZ4;A0A0G2KK51	Contactin-1a	cntn1a
33863500000000	200840000000	7	7	26.5	F1QCQ7;A0A0R4IGK4;O93423;A0A2R8Q993;A0A2R8RTR5;A0A2R8QIZ7;A0A2R8QD47;E9QIN9;F1R5A4;A5PLE0		stom;stoml3b;stoml3a
33806700000000	2147218000000000	22	22	32.0	B3DKP3;A0A0R4ISG3;A0A0R4IYQ8;A0A0R4IP04;A0A2R8QNQ9;A0A2R8PZ91;A0A0R4IMD1;A0A0R4IBY4;A0A0R4IVJ0;A0A0R4IEZ5		ogt.1
33632000000000	489834800000000	5	4	19.8	Q6DGJ0		dnajc5aa
33617500000000	833170000000	12	9	15.5	Q5RGD1;A5WW52		stxbp5a
33552700000000	930790000000	13	13	18.9	A0A2R8QEH0;A0A0R4IY65
33545100000000	3735112000000000	15	15	42.7	Q7ZU42;A0A0R4ICN9;E9QI77;A0A2R8RWK0	Obg-like ATPase 1	ola1
33282200000000	8474000	5	5	8.1	E7EXU6		slc7a8b
33022400000000	337430	6	6	20.0	Q6P5K6		slc25a20
32872000000000	157560000000	33	15	31.6	F1RC03		atp2b2
32126400000000	9329500000000	8	5	9.1	A0A286Y8Y0;A0A0R4IA79
32112500000000	70863600000000	14	14	11.6	A0A2R8Q5A6
31929400000000	1486863000000000	22	22	16.2	X1WGZ7;F1QP23		eprs
31617500000000	0	7	3	25.7	F1R9C6;A0A2R8QL65;A0A0R4IPS0		phb2b
31593500000000	2863168000000000	7	5	45.7	A2AWE1		prdx1
31492600000000	9241350000000	7	6	12.7	F1QJU6	Protein kinase C	prkcg
31108600000000	1115916000000000	11	11	31.6	F1QEY8		phgdh
31046500000000	0	6	5	22.1	A0A2R8QRI6;F1QJ75	NADH-cytochrome b5 reductase	cyb5r1
30998300000000	5420300	18	16	11.5	E7FGY1		plxnb2b
30949900000000	9517100000000	14	14	16.2	F1QFL1;F1QVW1		mars
30567850000000	102950000000	2	2	2.2	A0A2R8QG59;E7EXP6	PAB-dependent poly(A)-specific ribonuclease subunit PAN3	pan3
30288410000000	159900000000	8	2	25.7	A4QNW7-2;A4QNW7;R4GEU4	Phytanoyl-CoA hydroxylase-interacting protein-like	phyhipl;phyhiplb
30262000000000	247333500000000	11	11	32.4	Q5U369	Annexin	anxa3b
30223000000000	316266900000000	8	8	30.0	Q6PGV1;F1Q4U4	V-type proton ATPase subunit d 1	atp6v0d1
30125400000000	683339500000000	11	11	23.6	R4GDP5		api5
29947800000000	750637300000000	13	13	24.6	F1RB27		appl2
29671600000000	6515700	4	2	32.1	U3JAS0	Synaptosomal-associated protein	snap25a
29208800000000	554140000000	8	6	13.9	A0A2R8RKD1;Q7T2C5	Protein kinase C	prkcba
29150400000000	287490000000	8	8	22.7	Q6DI22		hadh
28937000000000	67982500000000	9	9	29.3	B0S5B9		sypa
28721200000000	1542900000000	8	3	24.4	B8A6A9;A0A2R8QSE5;F1Q548;A0A286Y8G3;B8JKG9		ctnna2
28656800000000	53937	11	11	9.9	X1WHY3;E7EXW8;X1WH14		glg1a
28541300000000	1679378000000000	13	13	52.0	Q6P5L8;X1WFF1	Hydroxysteroid dehydrogenase-like protein 2	hsdl2
28300800000000	2947600000000	15	15	17.7	F1QL76;A0A286Y9M1;E7F1Y0		si:ch211-278a6.1
27966500000000	464314300000000	12	6	23.5	F1RCB2;X1WFB0;X1WHB2		pl10
27837600000000	9304000	9	9	9.7	A0A0G2KGS0;A0A0G2KTI4;E7FG36;A0A0R4IYN4
27775700000000	9550900000000	6	6	17.0	A0A0G2KH95
27755600000000	3877400000000	11	9	10.7	A0A0G2KQL4;A0A0G2L8C2
27711100000000	0	6	5	9.9	A0A0R4ILA2;A0A0R4ITX7;A0A0H2UKW5
27561700000000	3486600000000	8	8	9.4	Q1LV81;E7FFA2		safb
27426300000000	170480000000	7	7	11.9	Q8AYH1		hsd17b4
27409600000000	1766134000000000	14	14	29.4	Q6P1S3;A0A286Y8E9;A3KQQ1		xpnpep1
27377100000000	0	3	3	7.5	Q3B7R0		cyc1
27340530000000	5977300000000	11	11	14.2	B0UYE9;F1R9C2		gripap1
27235900000000	2875800000000	8	4	10.5	A0A0G2KFX5;F1QCJ4		LOC100334106
27165100000000	109000000	6	4	10.4	Q7ZUC5	Protein kinase C delta type	prkcda
27105200000000	1121534000000000	10	3	27.4	Q5I0F6		prkar1aa
27039300000000	7814283	6	4	18.8	F1R406;E9QE94;F1QPW7;E7EXG0		gabrb2
27000900000000	1171473000000000	14	12	27.4	B3DFN3		lmnb2
26822600000000	2044100000000	9	9	20.2	F1QYG1;Q4QRJ7	Eukaryotic translation initiation factor 2A	eif2a
26491500000000	140120000000	9	9	11.6	A9JRG9		afg3l2
26054000000000	3459577000000000	59	53	31.1	A0A140LH51;A0A140LGY7
26026000000000	93563390000000	9	9	21.4	A0A2R8QFE5;E7F5R2		LOC100151589
25987300000000	1334700000000	5	5	7.3	X1WH42;A0A0R4IGD3;A0A0R4IZQ7;A0A2R8QIJ0;A0A2R8Q6T3;A0A0R4IS02		sgip1a
25789500000000	136632000000000	21	16	30.3	Q7ZU46;F8W5B2		hspa4a
25446700000000	0	2	2	9.2	Q5XJS8		hsd17b10
25441700000000	1290628000000000	12	2	19.4	Q6TEP1;A0A2R8Q5C6	Protein FAM91A1	fam91a1
25406800000000	1667113000000000	16	2	43.3	F1QIB3		dbnlb
25379800000000	123680000000	7	5	6.5	A0A2R8PWM1;E7FE35;E9QIZ8		gpr158a
25272400000000	3741220000000	5	5	38.8	A0A2R8QC66;F1Q9T9;F1QGI3		rpl23a
25239600000000	0	4	4	5.4	F1QCV0;A0A2R8Q4K7;A0A2R8QA12		cntn2
25018700000000	633344500000000	7	7	60.6	Q6PD99		marcksl1a
25013100000000	3392900000000	11	11	48.0	Q6P0G2		zgc:77262
24918700000000	195130000000	7	6	15.0	I3IS33;A0A2R8Q5J7;A0A2R8Q594;A0A2R8Q6Y0;A0A2R8RWI1;A0A2R8QIX8;E7F8R8;A0A2R8QNF5;A0A2R8RS78		syt3
24822500000000	9273000	2	2	5.3	Q5BLI7;B0V0X3		slc35g2b;slc35g2a
24779400000000	2250700000000	9	4	9.3	A0A0R4IJH5;A0A0R4IIN0;E9QBC8;E7F885;A0A2R8QUH6
24601600000000	457840000000	8	2	26.6	Q7T3D3;Q7ZW82;B8JL39;Q90WX6;Q90WX5;B8JL40		gnai1;gnaia
24570900000000	1213800000000	11	11	4.9	F1Q6T0;F1QTK1
24489300000000	108950000000	3	2	10.4	A0A0R4IMK4
23996300000000	129430000000	6	5	23.1	A0A0G2LAU9
23914400000000	722800000000	7	6	29.5	Q9PTK4;A0A2R8QLQ0;A0A2R8Q8X4;A0A2R8QTX4;A0A0R4IWC9	ELAV-like protein	hug
23895300000000	189440000000	4	3	26.1	Q6DGH8;A8WHV3;Q1L986;Q6DI07		rab3c
23666900000000	929412100000000	8	8	31.1	F8W2V6;A0A2R8PY75;A0A2R8QPC9	Isocitrate dehydrogenase [NAD] subunit, mitochondrial	idh3b
23565100000000	220260000000	2	2	5.6	Q803C9	Phosphatidylserine synthase 1	ptdss1
23522200000000	3577500000000	6	6	21.5	A0A2R8QMA3;E9QGW0;A0A0R4IR80		pdk3a
23520800000000	220010000000	5	5	15.8	Q6IQA7		hm13
23511600000000	6848600000000	9	9	20.6	A0A2R8QI45;F1RBS8;F1QTE3		add2
23369300000000	556130000000	7	7	14.4	B0S5S6		pdia5
23232200000000	195980000000	10	10	8.3	F1Q740		vars
23198700000000	2713100000000	16	15	20.3	A0A286YA13;A0A0R4IRM1;F1R5M2;B0UYK4;E7F8S2;A0A2R8Q547;A0A0R4IWI7
22748600000000	984380000000	4	4	23.6	Q1LXZ5;A0A2R8QKS6		nudt14
22646500000000	10895000000000	4	4	9.2	A0A2R8QF03;A3KQQ9	Secretogranin-3	scg3
22380600000000	717670000000	4	4	25.8	Q7ZV05;A0A2R8QJZ5;A9C3W5		rps11
22347700000000	11451000000000	10	8	28.1	F1QF86;A0A0R4IF09;A0A2R8RS59	Serine/threonine-protein phosphatase	ppp3ccb
22219900000000	6721900	2	2	5.8	F1R9B4		bdh1
22195500000000	209110000000	4	4	9.7	F1QHE5		psmd14
22142100000000	2794500000000	10	10	17.9	E9QJK5;A5WUX0;A5WUX1		adarb1b
22088300000000	3981200000000	12	12	32.5	F1QYT2;R4GF06;R4GEK8		sqrdl
22051300000000	2238600000000	8	5	13.2	E7F1U3		trim3a
21805700000000	488935100000000	7	7	26.9	A0A171EBK3;Q7ZWA3-2;Q7ZWA3;A0A140LH74;A0A140LGV6	RNA-binding motif protein, X chromosome	rbmx
21705700000000	2012400000000	6	6	29.8	Q9DDU5;Q50LC6		gstp1;gstp2
21570700000000	0	9	9	40.3	Q6DHL5;E9QEY4	Leucine-rich repeat-containing protein 57	lrrc57
21569700000000	176120000000	3	3	17	Q06W30;Q06W28		scn2b
21530400000000	12384000000000	11	10	26.4	Q1LUP2;A0A2R8QBF8;Q1LUP1;A0A2R8Q5P5;Q1LY67;Q1LY66;Q1LY65		add3a
21495900000000	92566400000000	15	12	33.8	Q6NYJ5;X1WH05		syncripl
21467500000000	1288008000000000	9	9	17.9	A5PMF1		ak5
21415300000000	452592500000000	9	5	44.1	Q6ZM50;A0A0R4IEP3;A0A2R8Q153		capza1b
21281600000000	863047300000000	3	3	12.7	F1QV19		ggctb
21117300000000	1838200000000	6	4	16.5	Q5U373;B8A4Q7		cab39l
21096300000000	332970000000	7	7	35.7	F1Q9D1;A0A0R4IU36		alyref
20961300000000	3680100000000	3	2	8.7	I3IS53;Q1JPU9;I3IRV8;I3ITI8;I3IS72;I3ISX7		abi2b
20557900000000	7615200000000	9	3	14.9	A0A2U3TW57;A0A0R4IVD3;E7FAT1;Q5PYH6-2;Q5PYH6;A0A0R4ISR6	Disks large homolog 1	dlg1
20537700000000	1768300000000	4	4	13.8	Q6A3P5;A5WW18		ndrg1a
20465100000000	5795200	7	3	10.6	A0A286Y9Q6;Q71E60		gria3b
20321800000000	2439426000000000	16	16	40.6	Q6IQT4;E9QI69	COP9 signalosome complex subunit 2	cops2
20297700000000	1540400000000	3	3	31.7	Q6IQM2;CON__P62894	Cytochrome c	cyc
20263200000000	7299600000000	7	4	17.3	A0A2R8Q139;F1QAZ9;F1QWB4;B0UXJ3;E9QGT0		hnrnpk
20179700000000	1784022000000000	11	11	19.6	A0A0R4IMZ8
20090100000000	9462300000000	12	12	20.1	E7FGP2;E7FDV9		cars
19881500000000	3601300000000	11	11	14.1	A0A2R8QND0;F1QF73;A0A2R8QHH3;F8W5C4;A0A286YA11;A0A2R8RHR6;A0A2R8RZ08		eps15l1a
19805500000000	644000000	5	4	20.5	Q6NYX2;Q803N5;A0A2R8PYV5;X1WD19;A0A2R8QEL5		tardbpl
19778100000000	12619000000000	9	8	15.0	E7F8S4		tkta
19673400000000	0	7	7	8.7	B8JLK8		itgav
19673100000000	1291425000000000	8	8	27.7	Q803I7	Phosphoserine aminotransferase	psat1
19566400000000	0	3	3	12.9	F1R7K0;A0A0R4IRS6	Sideroflexin	sfxn5b
19498900000000	6035400	20	3	22.8	A9C3Q5;A9C3Q4	Calcium-transporting ATPase	atp2a2a
19494400000000	2915570000000	8	8	38.2	Q8JGS9;E9QHH6;A0A0R4IIP6;A0A0R4IP85	40S ribosomal protein S18	rps18
19378600000000	0	4	4	15.7	A0A2R8QFT7;Q6TGY8	ER membrane protein complex subunit 2	emc2
19220500000000	6745800000000	10	10	16.3	B5LZ08;A0A2R8QPB8;A0A0R4IAE1;F8W4P8		adrbk2
19140700000000	461160000000	6	6	6.1	F1Q6F9;A0A1D5NSI0;A0A1D5NSJ4;A0A2R8QNZ9		sltm
19101100000000	1060189000000000	8	8	41.6	A0A1L1QZF2
19037000000000	1399953000000000	6	6	62.5	B0R193;Q3B7P7;Q7SXA3;A0A0N4STS4;A0A2R8RR55;B0R189;F1QHN6;A0A0N4SUD2		ubb;uba52;rps27a;si:ch211-202a12.4
18763100000000	145930000000	6	6	6.3	A0A2R8QJG7;F1RDE6;A0A286Y9U6;A0A2R8Q8E4;A0A2R8QEZ8;A0A2R8PW01;X1WCP3;A0A2R8QNN7;K7DY26	Phospholipid-transporting ATPase	atp8a2
18715000000000	4159800000000	21	19	26.9	F1RCA1;E9QEY2;E9QFW7		uba1
18680800000000	6367800000000	5	5	4.0	A0A0R4IXD9
18666100000000	200190000000	4	4	9.6	B0UYF2	Probable cationic amino acid transporter	slc7a14a
18599800000000	783980000000	5	2	25.9	Q6PC34;Q7SXX4;Q5TZ31		hpca;hpcal1
18510300000000	0	4	4	14.5	B8A4V5		tprg1l
18446000000000	423975800000000	9	4	26.3	F8W442;Q6PBP1;A0A2R8QCW0		gnao1a
18193700000000	1553100000000	9	9	7.9	A0A0G2KCW6
18163400000000	8972500000000	16	15	14.4	A3KPT4;F1R161;Q6NYW6;A0A2R8QJ13;I3IS24;I3IT98	CLIP-associating protein 2	clasp2
18120800000000	1393500000000	9	9	23.0	A0A140LG11
17991600000000	6992200000000	20	18	26.6	A0A0R4IT72;A0A140LH97;A0A140LGD6;A0A0R4IEF2;CON__Q0V8M9
17945000000000	1.84518e+16	21	21	49.2	F1QF00		pgm1
17799400000000	7892520	4	2	20.7	B5DDE8	40S ribosomal protein S8	rps8b
17592100000000	3254700000000	6	2	7.4	A2CEF7;Q05AN8;B8A5C0;A0A2R8QKT7;E9QEM6;A0A2R8QBY6		mark3b
17554100000000	9760600000000	27	27	7.2	E7FBD3		apoba
17399500000000	72114	5	5	20.9	X1WCY9		si:ch73-44m9.3
17035400000000	7915300	5	5	29.9	I3IRW5;A0A2R8Q259		si:ch1073-112i17.1
16989600000000	0	15	3	13.7	Q6DRM9;A0A2R8QCL7;Q6NYA8	Structural maintenance of chromosomes protein	smc1al
16875900000000	1350315000000000	11	11	28.0	F1Q8Q6		tkfc
16758500000000	217620000000	8	6	44.0	Q7ZUW5		rab5aa
16696500000000	0	2	2	6.2	F1Q7H8	Palmitoyltransferase	zdhhc20a
16493600000000	872890000000	9	9	27.5	A8WIP2;Q7T2T7		mecp2
16462150000000	6593400	2	2	4.4	F1QVT9;A0A0R4IUH0;Q803R2	Vacuolar fusion protein CCZ1 homolog	ccz1
16339710000000	5609600	3	2	3.7	F1R7B8;F1R4M6;A0A0R4IEP6;Q6NUT7	Sortilin	sort1a;sort1
16166500000000	744720000000	8	2	49.7	Q5TZ35		vsnl1a
16099500000000	337240000000	5	2	6.2	F1Q9C0;F1QJV3		nlgn2a
16080900000000	924300000000	14	14	20.3	A0A2R8QLN9;E7F2J5;Q7ZW40;A0A0R4IRG3;A0A0R4IC30		uso1
16011500000000	0	3	3	10.3	Q9PUL9		mtch2
15869700000000	15396000000000	9	9	28.4	E7F811;R4GEE3;A0A2R8Q6W2;A0A2R8Q9M2;A0A2R8Q411;A0A2R8QCD4;A0A2R8Q6S3;A0A2R8PZA5;A0A0R4IYN1;A0A2R8QDQ7;A0A2R8QLP0		tom1l2
15830300000000	101290000000	6	6	12.9	A0A2R8Q8I8;A8DZ70;A0A2R8QJH1		mtdha
15798100000000	0	10	4	34.0	Q7ZUI0		rpl5a
15769810000000	275904400000000	7	7	21.0	F1Q8D2		nsfl1c
15635800000000	0	3	3	6.1	A5PLB4		zgc:165507
15518000000000	3568909000000000	9	2	38.6	A6XCT1		ndrg4
15422500000000	5488500000000	3	3	14.9	B0V1I8;B0V1I7;F6P364;B0V1I6		hnrnpa3
15321400000000	1451900000000	4	4	19.7	Q6PC63;F1RDK3;Q66IB0;A0A2R8QIA2		lin7a;lin7b
15265200000000	0	9	8	4.0	A0A2R8QRV0;A0A2R8Q711;A0A2R8QHK3;A0A2R8RLP3;A0A2R8Q567;A0A2R8PYY5;A0A0R4IX04;A0A2R8Q9S2;E7FB06;A0A2R8Q2R4;A0A2R8QH81;A0A2R8Q5G2;F8W4B1;A0A2R8QJM5;A0A2R8QHB5;A0A2R8Q201;A0A2R8RSY9;A0A2R8QBV7;E7F4G8;A0A2R8PWX1;A0A2R8RZ36;A0A2R8QAR1;A0A2R8QEU6;A0A2R8RU01;REV__A0A2R8Q4B0		itpr1
15197800000000	9362200000000	6	4	13.4	A0A2R8QSH8;E7F4U5;A0A2R8Q455;A0A2R8QI07;A0A2R8RYD9		pip5k1ca
15133500000000	523830000000	6	4	9.8	A0A2R8PV63;X1WFJ8		si:ch73-368i2.1
15100600000000	80248300000000	7	7	22.8	A0A140LGM4
15068900000000	176170000000	3	3	12	F1QWW8;X1WG93		kdsr
15040400000000	180540000000	10	10	5.5	A0A0R4IQI9;A0A0R4IA93;A0A0R4IU27;A0A0R4IDK3
14968100000000	1347500000000	11	11	7.1	A8E7E7;A0A0R4IWJ1;CON__ENSEMBL:ENSBTAP00000001528		itsn1
14958000000000	1.01153e+16	18	9	59.8	Q6PC89		eno1b
14956900000000	5220600000000	6	6	9.6	E7FAN5;F1R704;A0A1D5NSK6		f2
14938600000000	532230000000	3	2	16.1	Q6DHC1;A0A2R8QQE5;F8W3J3	Ras-related protein Rab-18-B	rab18b
14899900000000	5743400000000	2	2	3.9	F1QE51;A0A140LFY8		ero1lb
14806700000000	2685500000000	6	6	11.1	A0A0R4ITC8;A0A0R4IR24
14787100000000	212040000000	7	6	22.3	F1QYJ6	Sulfotransferase	sult6b1
14747100000000	630960000000	6	5	20.1	A0A2R8RPV5;E7FFM0		si:ch211-207l3.1
14720500000000	0	10	3	34.6	Q6NX10		slc25a4
14631500000000	7387000	4	4	7.9	F1R3V9;F1R071	Acyl-coenzyme A oxidase	acox1
14631500000000	368378600000000	7	7	27.9	B0V1K1		aimp1
14247300000000	129350000000	2	2	3.5	B0V3R4;A0A0G2KCU6	Transporter	slc6a6a
14159200000000	1490200000000	8	3	9.7	F1Q572;A0A2R8QFR9;E7FED6;A0A2R8PWE5		soga3b
14086300000000	0	5	4	25.7	Q66IB6		hmgb2b
14075400000000	4857900000000	10	10	12.4	E9QJ40		fam120c
14075100000000	478970000000	3	3	15.3	Q6PBX9	Receptor expression-enhancing protein	reep5
14012500000000	44054000000000	9	9	14.3	A7YT51		sf3b2
13932600000000	44720000000	3	3	6	B3DJ38		syt12
13881600000000	10901000000000	11	11	7.5	F1QHI0;F6NI44		rltpr
13880800000000	15100000	3	3	12.5	Q9PTH5;A0A2R8QIT4		psme1
13760300000000	89264300000000	6	6	26.0	Q6NV33;F1QI80	Isocitrate dehydrogenase [NAD] subunit, mitochondrial	idh3a
13659900000000	0	3	3	19.6	F1R6R2		si:ch211-270n8.1
13622600000000	0	5	5	18.8	F1QX93		eci1
13550500000000	92400000	3	3	2.6	A0A0G2KNE7
13520600000000	196090000000	4	4	17.4	Q6P0C7	Secretory carrier-associated membrane protein 5	scamp5
13490100000000	20222	9	5	6.3	A0A0R4IWF1;A0A0R4ILM7;E7FEB0;A0A2R8RV73;A0A2R8QDN1;E7FAU4;A0A2R8QSH5		dip2bb
13449800000000	490960000000	5	5	6.9	A0A2R8PZL3;A0A2R8Q0L1;A0A2R8RVT7;A0A2R8QFD7;Q5SQE2;A0A2R8Q2L1;A0A2R8PZK7	Syntaxin-binding protein 5-like	stxbp5l
13384300000000	363380000000	5	5	36.7	Q7ZVX4;F1QBP2		rab14;rab14l
13341400000000	7487300	3	3	8.3	F1R3F0;A0A2R8QIW4;A0A2R8Q8P1		zgc:158423
13284200000000	0	2	2	4.4	Q7T3Q3		cnr1
13216200000000	3209200000000	13	13	12.7	F8W2U7;F1Q6F0;F8W5J8;F8W2A8;A0A2R8RQN8		phkb
13119200000000	1390100000000	8	4	16.6	Q802Z0		ythdf1
13075400000000	474690000000	9	9	5.5	A0A2R8PVU2;A0A2R8PWT8;Q5TYS4		sipa1l1
13055000000000	9596425000000000	18	17	45.5	Q7ZVB2;A0A0R4IJU2;B0S7W3;B0S7W5;A0A2R8Q3R8	Aldehyde dehydrogenase family 9 member A1-A	aldh9a1a
12907600000000	3784700000000	11	9	16.9	X1WDM7;E9QFJ1;A0A2R8QUB7;A0A2R8QDW4;F1QQS5	ATP-dependent 6-phosphofructokinase	pfkpb
12700800000000	45185430000000	6	6	26.2	B8JI00		suclg1
12681100000000	0	5	5	7.6	F1QGI2		sec63
12395700000000	328830000000	7	7	5.7	E7F7C3;A0A2R8QNY1		pdzd8
12347700000000	1409600000000	9	3	16.1	A0A0R4ILJ1
12337810000000	177270000000	3	3	7.6	A0A2R8RS75;Q5SPR2;F1Q875;U3JB41	Clusterin	clu
12274500000000	0	5	5	4.0	A0A2R8QR05;A0A2R8Q966;A0A2R8QI28;A0A2R8QBP3;A0A2R8PZP4;A0A2R8QM97;F1QMN5;Q1LYH0;A0A286Y8L1;A0A0G2L109;F1QE93;A0A2R8PZY5;A0A2R8QGT9;F1QVH9		si:dkey-110c1.7
12261000000000	6864900000000	12	10	36.2	Q8AW82		pa2g4a
12208900000000	1607500000000	12	8	9.2	A0A2R8Q6N1;F1Q750		hcfc1a
12168300000000	0	4	2	20.7	P62247	40S ribosomal protein S8	rps8
12142100000000	0	7	7	19.1	A0A1D5NSL0;E7FBP9		casc4
12099100000000	0	4	4	6.3	Q1LUN9		gabbr2
12056200000000	916111700000000	8	8	26.5	Q64HD0		shbg
11933200000000	30010000000	5	5	15.6	A3KPI6		si:ch211-288g17.3
11930700000000	1691600000000	13	13	5.9	A0A0R4IWM7;F8W4U2
11914500000000	1029300000000	5	2	16.5	A8WGP5;A0A2R8QRD0;E7F295;F1QKW9;A0A286YBQ2;A0A2R8QK11;A0A2R8QHW2		picalma
11867300000000	140850000000	4	4	28.3	A0A1D5NS50;F1QGP8;E7EZP6		hmgb3a
11817500000000	3334900000000	6	6	16.3	A3KQV2	BRO1 domain-containing protein BROX	brox
11726200000000	0	5	5	18.1	A0A2R8PZA4;F1RD77		npm1b
11669400000000	1953800000000	5	5	16.6	E9QIZ1		si:ch211-197h24.6
11646400000000	578708800000000	8	7	13.6	Q1ECW5;A0A2R8QAG3;A0A2R8Q6S0	Diacylglycerol kinase	dgkaa
11627700000000	3209800000000	2	2	5.3	E7FEE4;E9QGK4		wdr37
11523000000000	701536700000000	10	10	28.5	F1QP99	Protein disulfide-isomerase	zgc:77086
11365900000000	17400000	5	5	16.4	Q68EJ8;E9QGI5		gdpd1
11238900000000	1673100000000	11	4	2.7	E7F4G7
11181200000000	164100000000	2	2	16.2	I3IT64;Q6PC36		necap1
11175940000000	212720000000	4	2	3.3	E9QHX3;E7F1U4		si:dkey-246f6.1
11101900000000	2481090000000	4	4	4.3	F1QMH7		dag1
10995600000000	813020400000000	10	10	22.6	A0A2R8QCG3;B8A5M1		trim2b
10965900000000	2705300000000	6	4	16.6	A0A0R4IX95;Q1JPY8	Paraspeckle component 1	pspc1
10930700000000	0	4	2	14.7	Q5U3U8;A0A2R8RKX9		gnb4b
10915400000000	920090000000	16	3	48.2	Q6NYQ0;E7FBZ3;Q7ZVK9;A0A2R8RYF6		tpm1
10909800000000	30460000000	5	5	6.5	Q1LVE8	Splicing factor 3B subunit 3	sf3b3
10852200000000	0	3	3	7.3	B8A5C2		rftn2
10849600000000	1387500000000	5	5	6.4	F1RAK1;A0A2R8RU32;A9JRA8;B0S7G2	Kinesin-like protein	zgc:103670
10807400000000	0	2	2	6.6	A0A0R4IJL5;Q5TZ95		mboat2b
10756500000000	1115800000000	5	5	13.5	E9QD51		ccdc136b
10748900000000	1700800000000	6	6	12.1	F1QY00;F8W2L2	Glycylpeptide N-tetradecanoyltransferase	nmt1a
10720400000000	213500000000	3	3	7.7	E7FDU0;A0A2R8QUY1		bckdhb
10694600000000	0	6	6	6.9	A0A0R4IR43
10687600000000	0	3	3	11.8	A0A0R4IRS8
10613400000000	2537700000000	8	7	19.4	A0A0R4IPU0;A0A2R8PYK7;A0A0R4IPN9;A0A2R8PVL4;A0A2R8QBK7
10592400000000	6932600000000	4	4	15.7	Q66I37		nucks1a
10461400000000	0	8	3	9.4	F1R0Y5	Anion exchange protein	slc4a10b
10420600000000	556390000000	3	3	13.9	B0V1F9		ca8
10419500000000	580070000000	3	3	3.6	F1QIJ2;Q7T322	N-alpha-acetyltransferase 35, NatC auxiliary subunit	naa35
10391300000000	2008450000000	7	7	21.3	A0A0J9YIX2;F6PEI4;E9QF72;REV__A0A0J9YIX2		zgc:158689
10384200000000	361080000000	7	7	6.2	F1QQZ1		sf3b1
10382800000000	347524300000000	8	8	34.0	Q5RH67		si:dkey-180p18.9
10329200000000	29648560000000	5	5	18.8	F1R223;A0A2R8QB91;F1QMY5;R4GEF9;F1R9H4;F1QY52		LOC795887
10269000000000	128059900000000	14	14	33.7	A0A2R8PV55;F1QD88;A0A2R8PVV3;A0A2R8RU51;Q90460		alcama
10266800000000	9669700	6	4	29.6	Q7ZUG4;E9QBQ1;Q7ZVP2;A8WHY1;Q6NYD6;F1QW59;A0A2R8QM39;X1WEM1		rab5ab;rab5c;rab5b
10262200000000	404250000000	5	3	12.4	I3ITM8;B8JHQ3		si:ch73-362m14.4
10116900000000	0	5	5	6.8	F1Q7A3;A0A2R8QSM3;A0A2R8QV76;A0A2R8RJ32	Phosphoinositide phospholipase C	plcl1
10111900000000	494561500000000	8	7	25.0	Q5RGV0;Q5RGV1;A0A2R8QBA9;A0A2R8Q8K1;Q6GMG5;F1QU25	Inosine-5-monophosphate dehydrogenase;Inosine-5-monophosphate dehydrogenase 1b;Inosine-5-monophosphate dehydrogenase 1a	impdh1b;impdh1a
10107600000000	0	4	4	23.9	X1WFI9;X1WDG2;X1WHQ3		hmgb1b
10102600000000	1064500000000	2	2	12.2	Q6ZM12		OTTDARP00000002003
10073000000000	1603454000000000	20	20	42.8	F1QJT6;Q7ZW47;A0A2R8RW72;A0A2R8QLS8	Double-stranded RNA-binding protein Staufen homolog 2	stau2
10061100000000	6128200	2	2	3.5	F1Q7W5;F1QII7		svopa
10058700000000	148150000000	5	3	4.2	A0A286YAN7;F1QY93		si:dkeyp-24a7.8
10054100000000	6182800000000	11	9	15.9	B3DH78;F1QWL2;X1WF70		caska
10050000000000	2102952000000000	8	7	25.3	Q9DGL2;A0A0R4IUE0;A0A0R4ICY9;A0A0R4IZ15		atp1b2a
10000170000000	967760000000	5	5	8.4	E7F7E2;A0A2R8QJW2		spata20
9859360000000	0	4	4	13.6	Q6DHR2		dnajb6a
9847160000000	8880900000000	9	9	19.7	A0A286Y9S7;E9QB46;Q6PHD9	Selenium-binding protein 1	selenbp1
9841680000000	120070000000	2	2	2.7	A8E7G8		tm9sf3
9757670000000	0	2	2	7.6	A8WFR0	Lysosome-associated membrane glycoprotein 5	lamp5
9733420000000	305794600000000	6	4	12.9	Q1L8N2		rad23ab
9728820000000	978400000000	9	8	23.4	F1QHT9;A0A0R4IQ70;A0A0R4IKV2		ddx19
9660290000000	434980000000	7	2	3.7	A0A140LGG1;F1QCL2;A0A2R8QPJ6
9646720000000	320416300000000	4	2	18.8	X1WHY2;A1A5X7;X1WBW7		taf15
9641300000000	911359900000000	27	26	17.3	B2ZZ14		map1b
9522730000000	707872100000000	8	8	19.9	A0A0R4IDY9;F1R653;A0A2R8QIW0	Histone deacetylase	hdac1
9445960000000	318180000000	6	6	10.7	A5D6R3	1-phosphatidylinositol 4,5-bisphosphate phosphodiesterase delta-3-A	plcd3a
9418600000000	4571475000000000	13	13	55.1	Q7ZUZ2;Q4V943		actr1
9402720000000	3443100000000	6	5	18.1	B0UXP9	Inosine-5-monophosphate dehydrogenase 2	impdh2
9381900000000	6950600	14	9	15.3	E9QC71;A0A2R8RX62;F1R5T1;E7FDX8;E9QJH0;X1WH55;B0V137;X1WHL7;A0A2R8QSC8		slc12a5b
9288400000000	420430000000	10	10	20.7	F1QFW5;F1QC34;A0A2R8Q108;A0A0R4IV98;A0A0R4IAW5;A0A0J9YJJ6;A0A0J9YJ63		rpn2
9271790000000	2193700000000	5	5	9.6	F1QSK1		parp3
9201500000000	1325967000000000	8	8	40.5	Q90486;Q90485	Hemoglobin subunit beta-1;Hemoglobin subunit beta-2	ba1;ba2
9192780000000	2777300000000	8	8	13.1	F1R1W1		strn3
9111430000000	304270000000	5	5	8.8	Q1LUX9		tbxas1
9076500000000	16421000000000	14	9	26.6	Q6PC06	Adenosylhomocysteinase	ahcyl2
8904500000000	5867412000000000	21	21	42.3	Q6NVI6		cct5
8883730000000	4824300	8	8	6.5	B0S6Z1		dhx9
8854810000000	0	3	3	14.7	Q6PFU4;Q52WY2		cdc42
8761200000000	285940000000	15	12	44.7	F1QEW4;Q7ZZ76		flot1a
8754380000000	442134100000000	9	2	25.8	A2AWA1;A2AWA0		ddx39aa
8699220000000	0	4	4	6.6	Q7T1D7;F6NN73;Q5TZD3	Dimethylaniline monooxygenase [N-oxide-forming]	fmo5;si:dkey-239i20.2
8675580000000	0	6	5	8.3	E7F078;A0A2R8QCM2;A0A2R8RNJ8		fam171a2
8630600000000	3247600000000	4	4	17.4	A8E7G6;A8E7G7		prdx3
8611990000000	146820000000	2	2	3.7	A0A1D5NSW2;A0A2R8QN83;F1QJZ0;A0A1D5NSN6
8587420000000	14494000000000	3	3	1.3	D6MUD3		col11a1b
8565980000000	1340200000000	4	4	5.5	A8WIN6		mfn2
8536900000000	2856763000000000	18	18	31.7	F1QUM3;A0A286YAZ1;A0A2R8Q7H5;CON__Q3SX14		gsna
8529500000000	134759000000000	12	10	20.8	A0A0R4IG79;A0A0R4IZC2;A0A2R8Q859;A0A2R8RK12;A0A2R8RTS0
8496630000000	1113600000000	7	7	14.4	F1QT45		pnn
8428400000000	3489300000000	12	3	41.4	X1WDA7;X1WE77;X1WC42	Microtubule-associated protein	maptb
8395280000000	0	6	6	10.2	F1RE62;X1WEH1		pnpla8
8347790000000	1065700000000	10	8	19.5	A2BGE0;A0A2R8QP59		stxbp1b
8345100000000	4289769000000000	12	12	41.7	E7FE19;A0A2R8Q784;A0A0R4IMW7;A0A0R4IRJ5;A0A0R4IPC8;A0A0R4IU23;A0A0R4IAJ6;A0A0R4ITR6		cnp
8205100000000	5561700000000	18	9	40.9	A2ATX5		inaa
8162640000000	0	2	2	5.6	F1Q6Z1		faf2
8157500000000	498735000000000	17	6	32.3	F1R5A5;F1QV31;E9QBD7;A8KBU6;CON__Q9DCV7;CON__Q3KNV1;CON__P08729;A0A2R8QF11;CON__Q8VED5;CON__Q9NSB2;CON__Q6ISB0;E9QFT4;F1Q4X3		krt5
8043220000000	177470000000	3	3	30.9	Q6TH32		cfl1
8035880000000	98679960000000	5	2	15.9	A0A2R8RL36;A0A0G2L4Y9;A0A2R8QU96
8033830000000	14130000000	4	3	3.2	F1QLA4;F1QJW2;A0A286Y939	Protein-tyrosine-phosphatase	ptprsa
7974400000000	126200000000	7	7	32.1	Q6P5L3	60S ribosomal protein L19	rpl19
7919920000000	10355000000000	11	8	23.6	E7EXT6;D9IL79;A0A0G2KG61		akt3a;akt3
7870190000000	8717900	3	3	8.6	F1Q9I2;F1RA02;A5WWJ0;A0A0N4SU47		cyp46a1.2
7844200000000	91922900000000	15	15	50.5	Q7ZUS9		etfa
7823590000000	735920000000	4	4	9.3	A0JMN4	Non-specific protein-tyrosine kinase	csk
7806100000000	1215885000000000	4	2	29.0	F8W265;F1QTL9;REV__A0A2R8QGU1		hnrnpa0b
7751920000000	2329400000000	16	3	31.4	Q6P3L1;B8JLJ5	Polyadenylate-binding protein	pabpc1b
7571280000000	0	2	2	2.3	A0A2R8QI99;Q6NYV7		pcdh10a
7541580000000	500400000000	6	6	22.8	A0A0R4IYV7;Q66I24	Argininosuccinate synthase	ass1
7514860000000	324190000000	3	3	4.8	A0A2R8QH10;B0V0Y6;A0A2R8QIF2		exoc3
7514240000000	3054600000000	6	5	7.3	A0A0R4IIB1;A0A0R4INN0;A0A0R4IPQ8;A0A0R4ITL4;A0A0R4IFM0;A0A2R8Q7I9;A0A0R4IC53
7492600000000	3881200000000	16	2	8.8	A0A2R8Q9D2;A0A2R8QHZ3;A0A2R8Q4Q8;A0A2R8QK05;A0A0N4SU68;A0A2R8Q9M0;A0A2R8QGS1;A0A0G2L365;A0A2R8Q9I2;F1QZW1;B6IDE1;A0A0G2L6C1;A0A0N4STT5;A0A0G2L354;F1Q9G9;E7F7P7		vmhc;smyhc2
7481890000000	73987240000000	7	2	24.2	Q9YH60		gsk3b
7446060000000	1470668000000000	6	5	18.0	Q802Y1;A0A0R4IHP9;Q5SPH2;Q5SPH1;Q4V988		srsf4
7361790000000	445700000000	8	8	22.3	Q7ZTY5;E9QG01		eif2b3
7339810000000	2151800000000	3	3	10.9	A0A2R8QQI1
7317800000000	12818000000000	9	7	20.2	A0A0R4IKW3;Q7ZVA6	Eukaryotic initiation factor 4A-III	eif4a3
7315600000000	281621000000000	10	7	36.7	F6PB84;B8JLJ8;Q7ZUT0		hnrpkl
7284470000000	0	2	2	3.0	A0A2R8QQ35;A0A2R8Q0T5;A0A2R8QSN0
7265400000000	2655300000000	11	11	25.0	F1RDA6;A0A2R8RNT6		ndufs1
7259610000000	0	4	4	15.6	Q6IQ73;F8W4C9;F1R9G6;F1QX75;Q7ZVC4	Charged multivesicular body protein 4c	chmp4c;chmp4bb
7255400000000	5291800000000	14	14	12.2	A0A0G2KZ18
7245500000000	2632775000000000	8	6	24.7	Q6NW62		khdrbs1b
7234460000000	145276900000000	5	5	16.1	F1QBM2		pdcd4a
7149280000000	600820000000	5	5	3.8	Q1LX68;F1QFV1		cttnbp2
7074340000000	0	5	5	2.9	F1QEL5		abca5
7072300000000	217630000000	6	6	22.5	Q6DI16	Calsequestrin	casq2
7054800000000	15771710000000	17	17	18.6	F1QUW4;A0A2R8QLL5;Q7ZUW2	Hypoxia up-regulated protein 1	hyou1
7044510000000	1756400000000	4	3	7.3	X1WCB3;A0A2R8S086		ppm1j
7032870000000	432310000000	6	2	7.2	A0A0R4IJG1;E7F0G7;A0A1D5NT00;A0A1D5NT22		mark2b
7006600000000	170670000000	8	8	7.1	F1R5A9;Q90478	Neural cell adhesion molecule L1.1	nadl1.1
6955790000000	741291100000000	8	7	26.4	Q568I9;A0A2R8RME9;A0A0R4IKJ5		camk4
6937760000000	345710000000	3	3	8.6	Q9I9E9;Q7ZWD3		eif2s1b;eif2s1a
6894590000000	0	3	3	14.9	Q6DH65	Density-regulated protein	denr
6888940000000	0	3	3	10.4	A0A1L1QZK6;F1QF65;A0A2R8PY30
6862200000000	222492000000000	20	20	19.1	A0A2R8QA90;A0A2R8QIL9;E9QHF3;A0A2R8RW07;A0A2R8QHM1		synj1
6813610000000	3015400	4	4	11.4	F1QWG2		zgc:112332
6812700000000	1722373000000000	9	7	27.1	F1QGK0;B0V3S2;Q567A1	Glycerol-3-phosphate dehydrogenase [NAD(+)]	gpd1b
6771900000000	0	17	17	16.0	Q5TYZ5;A0A2R8QTM1;A0A2R8Q8U5;A8E7M5;A0A2R8Q944		cand1
6770450000000	438170000000	4	4	7.6	Q7SZE5;F1R7W8;Q6AZ98	Protein transport protein Sec23A	sec23a;sec23b
6750250000000	3796400000000	6	6	14.2	A0A2R8RIN6;Q6NWC6-2;Q6NWC6	Cleavage and polyadenylation specificity factor subunit 6	cpsf6
6721730000000	300680000000	6	6	9.6	A0A286Y9W9;A0A2R8PY61;A3KPP9;U3JAQ0		exoc1
6659600000000	2462700000000	8	8	20.3	Q6NSM5		cpe
6658600000000	0	17	17	15.4	Q5TYT1;F1R8X6;A0A2R8QR59		nrcama
6606300000000	3358083000000000	12	6	35.3	F1R4G7;A0A2R8RS68;X1WBB9;A0A0R4ILY0		nova2
6582300000000	359433000000000	17	17	38.3	F1QR17		aldh7a1
6580400000000	4717973000000000	21	21	28.8	F1QRM9		npepps
6550500000000	24768200000000	3	3	16.2	A8KBJ5;A0A140LG23;X1WC76;Q6PI20;Q4QRF4	Histone H3;Histone H3.3;Histone H3.2	si:ch211-113a14.14;si:dkey-108k21.24;h3f3a
6547400000000	137581700000000	10	3	34.1	A8E5J9;A2CEA5;F6NMS7;A2CEA4;A0A0R4IJU9;F6PA24		ckmt2b
6529800000000	1215500000000	9	9	28.3	F1QJE0;X1WD83		uqcrc2a
6508300000000	1524300000000	5	5	21.8	Q803F6;J9JI05	40S ribosomal protein SA	rpsa
6482800000000	5066447000000000	20	19	59.1	Q90Y03;Q0H2G3		aldh1a2
6438160000000	0	2	2	10.7	F1QKI4;Q7ZUH1	UPF0568 protein C14orf166 homolog	zgc:56576
6435100000000	3845700000000	13	13	39.7	F1QTX8	Protein disulfide-isomerase	zgc:100906
6426780000000	1351600000000	3	3	3.1	E9QIW2		adar
6405400000000	430710000000	6	6	15.1	F1R6D1;A0A0R4I9W0;A0A2R8QCJ3		cdh13
6365550000000	176110000000	5	5	32.1	A3KNM2;A0A2R8QKN3;I3IT45;A0A2R8QAQ7;I3ITC0;A0A2R8QRL2;A0A0R4IDA7;A0A2R8QJH5		tpd52
6316490000000	2753100000000	5	3	22.6	E7FCZ6		csnk2a2b
6294400000000	1312296000000000	32	12	38.4	A0A286Y8X9;A2CE51;Q1LYG5;A0A0R4IIY8		eef2l2
6292570000000	3196500000000	8	8	14.4	B3DFX5;Q1LYG2;F1QRN2;A0A0R4IN14;A0A0R4IC22;Q5M7Y2;Q5FBD1		braf
6283500000000	1897657000000000	20	15	28.7	Q68EI5		epb41l3a
6257650000000	5534800000000	11	5	24.9	A4QP33		ppp2r5cb
6194600000000	195470000000	12	12	27.8	E7FFJ7		LOC100333757
6194210000000	0	3	3	9.7	Q08BC5		hsd17b7
6131300000000	1466874000000000	14	14	17.5	Q5RHQ7		hnrnpub
6112010000000	4908800	3	3	7.9	F1RCH1;A0A2R8QGZ6;Q4V8U5	Anoctamin;Anoctamin-10	ano10a;ano10
6085750000000	0	5	2	7.2	A0A2R8QGL5
6057130000000	159453100000000	6	4	10.6	A0A2R8QP28;A0A2R8S051;F1QS98;A0A0R4INR9;A5PKT0		dlg3
6023400000000	188263000000000	12	12	32.1	F1QZA5		psmd6
6021500000000	16533000000000	10	7	39.4	A7MC00;A0A0R4IQR0;A0A0J9YJI1;Q6P020;B0S585;B0S584;E9QIF0		mapre2
6020420000000	3959900000000	9	7	20.0	A0A0G2L9K3
6015370000000	0	6	6	25.6	A0A0R4IER0;A0A0R4IKP3
5998570000000	553010000000	4	4	6.5	B0BLY0		exoc5
5937320000000	249100000000	7	7	14.6	Q5U378	Tubulin-specific chaperone E	tbce
5934420000000	354860300000000	9	9	16.8	E7F3I8;F8W4Q9		dhx15
5913450000000	2191500000000	2	2	5.3	A0A0R4ITX6;Q5RID7	Sorting nexin-17	snx17
5909300000000	2706918000000000	14	14	24.0	F1QK94;A0A0R4INS3;A0A2R8QHM9		amph
5898990000000	1476700000000	5	5	10.2	F1RBY1		akap1b
5892300000000	285407600000000	50	47	6.3	A0A0R4IGI4;A0A2R8RX97;A0A2R8PWJ7;A0A2R8QAU5
5883210000000	520705200000000	9	9	17.7	F6P2T1		si:dkey-32e23.4
5878280000000	464160000000	4	4	3.9	A0A2R8PXK4;Q1LX72		synm
5858400000000	103290000000	5	5	14.6	Q8UUS8;F1QGY8		gpm6bb
5829300000000	313750000000	4	2	8.1	X1WDZ6;E7F578		syt7a
5811650000000	143040000000	3	2	5.4	F1QKN6		gpc4
5762650000000	0	3	3	7.7	F1QBK2;A0A2R8QA02;A0A0R4IMA9;F1QJV0;A0A2R8QTL8;F1Q6J1;A2RRT1;A0A2R8Q9B7;A0A2R8QFX4		edil3
5749320000000	611070300000000	13	2	13.4	E7FBU7;A0A2R8RNP8;A0A0R4IA10;X1WFP8		xpo1b
5747220000000	395584500000000	7	6	18.0	Q6DHC4;E7F463		bfb
5741680000000	1814900000000	4	3	7.8	F1R8A3;Q05AL2	Protein phosphatase 1H	ppm1h
5699900000000	397910000000	7	7	19.6	A4JYK5;F1R7X1		nptnb
5694420000000	369070000000	4	2	21.4	Q6DHJ2		rab3aa
5685660000000	1510200000000	5	4	16.5	Q6PC30	COP9 signalosome complex subunit 5	cops5
5657800000000	5078600000000	13	13	30.4	F1RBW3;E9QBB3;E9QHL2		prkcsh
5654620000000	2144700000000	8	8	15.4	E7F8P4;A0A2R8RKN6;REV__A0A0R4IVE2;REV__A0A2R8PWQ0		LOC100334463
5636410000000	1956500000000	4	4	24.1	A4VAK4;K7DYC3		hspb1
5628700000000	3855123000000000	16	15	34.5	A1A5X4;A0A0R4IT10		add1
5609300000000	3221009000000000	17	11	57.5	F6P3G4	26S proteasome non-ATPase regulatory subunit 11A	psmd11a
5572230000000	0	4	4	14.2	Q5TYR4		rdh14b
5571180000000	0	2	2	7.8	F1Q6P4	Tetraspanin	cd82a
5556250000000	46840000000	2	2	2.6	E9QFH8;A0A2R8QTS1;A0A2R8QRZ0;A0A2R8QTF0;F1R386		csde1
5545390000000	7734200	3	3	30.1	E7F290;A0A0R4IRN5;A0A0R4IJB0		si:ch211-222l21.1
5536100000000	2639800000000	9	8	31.5	A0A2R8Q3V4;E7F624		map6a
5512650000000	2811200	5	4	4.0	A0A0G2L6X3;A0A2R8Q6E9;F1QAS7;F1Q579;A0A2R8QM07;F1QDR6;E7F0W8;A0A0R4IX48;A0A2R8QK81;E7F1D8;A0A2R8QF57;F1QPV2;A0A2R8QN46		adgrl3.1
5501670000000	1740300000000	2	2	4.0	Q803E3;Q4QRG0		ewsr1b
5501180000000	5417300000000	7	7	22.6	Q5SPG8		si:dkey-11e23.4
5443860000000	0	7	5	6.0	A0A2R8QKE7;A0A140TAU1;A1XQX0;A0A2R8QMY4;A0A2R8QIT7;A0A2R8RRB9;E7F420;E7F5N4;A1XQX1;B6EUL5	Neurexin-1a	nrxn1a
5441720000000	28590000000	3	3	10.6	F1QTF0;A0A0R4IDR6;A8WG57		hmgcl
5433100000000	405680000000	6	6	37.9	Q6P3J2		arhgdia
5425200000000	9124000	11	11	12.6	F1R8X1		ptprna
5405780000000	285570000000	5	5	8.6	F1QTC1;F1Q5V4;A0A2R8QEG8;A0A2R8Q731;E9QIB8		stau1
5397200000000	118560000000	7	7	21.0	Q7ZWC9;B8A4Q4;A0A0R4INQ9;F1QX16		agpat3
5392540000000	0	3	3	5.7	B8A688		si:ch211-198a12.6
5370110000000	106340000000	6	6	5.0	F1QDQ1;A0A286Y8Z3	Coatomer subunit alpha	copa
5359520000000	2306800000000	6	3	19.1	A2BFY7;A0A0R4IS70;Q6PHK6	Transcriptional activator protein Pur-beta	purba;purb
5346170000000	6683800	3	3	5.7	A0A0R4IE50;A0A2R8QK90;A0A2R8QAR8
5335300000000	1849545000000000	18	6	21.8	A0A0R4IGS4;F1QGG3		nsfb
5290960000000	530840000000	2	2	11.5	Q802Z3;E9QH61;A0A2R8QMK4;E7F6C9;E9QBX3		pitpnbl
5243520000000	33020000000	6	2	27.4	Q4V903		mapre3a
5238100000000	6336700000000	9	9	22.3	A2BIN5		mccc2
5230260000000	1372300000000	2	2	6.8	A0A0R4IJS6;A0A2R8QPV6
5196790000000	0	2	2	6.6	Q8JJ62		tmem165
5147510000000	1015400000000	5	5	14.4	Q6DRP3		snw1
5109640000000	0	3	2	6.3	Q6P4V2	Amino acid transporter	slc1a3a
5078280000000	8176300	3	3	9.8	F1R4U0;F1QEP1;A0A2R8QTN3		slc25a1b;si:dkey-178e17.1
5077400000000	2653624000000000	9	9	25.4	Q8AW60;E7FGP9;A0A286Y9D4;E9QEY6		ivd
5051950000000	4338300000000	5	5	9.1	Q7SYB8;A0A0R4IT49;Q5RGX8;A0A2R8Q918		gys1
5048930000000	0	4	4	3.3	X1WGN8		baiap3
5006420000000	0	2	2	1.5	F1QM62;Q5CZT6		snx13
4997100000000	0	28	10	27.6	B0S5H1;B0S5H3;B0S5H2	Calcium-transporting ATPase	atp2b3a
4990530000000	120371300000000	10	3	20.3	D3KYK7;D3KYK8;D3KYK9;D3KYL0;A0A2R8QMT4;A0A2R8Q4H0;A0A0R4INA6;A0A2R8RZ21		gphna
4966800000000	1226289000000000	14	14	49.1	F1QJZ6;A0A2R8RLM0;A0A2R8QQP3;E9QGR6		tmod2
4930670000000	1873100000000	5	5	4.2	A0A0R4IXT8
4924310000000	202300000000	4	4	14.7	A0A140LGH8
4889550000000	416871800000000	13	7	16.8	A0A0J9YJL9;E9QHT2;A0A2R8QFX5;F8W432;A0A2R8PWK1		si:ch211-103a14.2
4839840000000	2515300000000	7	7	12.4	F1RE04;X1WHF9		trappc12
4829800000000	84999180000000	4	4	51.5	A3KPR4;X1WGM1	Histone H4	si:dkey-108k21.23;si:dkey-108k21.12
4828920000000	257590000000	2	2	3.7	Q6P3J7;E9QGV7		ehd2b;ehd2a
4827930000000	0	2	2	4.5	E7F3U8	Muscarinic acetylcholine receptor	chrm4a
4769800000000	3316585000000000	13	3	33.7	Q6GMJ1	Carboxylic ester hydrolase	ces2
4763100000000	4148344000000000	15	15	51.2	A0A2R8RLN3;A0A2R8Q9X5;A0A2R8QMB7;A0A2R8QIZ6;B0UXL2;F6NIA7	Isocitrate dehydrogenase [NADP]	idh1
4728900000000	225880000000	3	3	14.5	Q6PH44;A0A0R4ICR8;F1R8Z4;Q1LVH2;Q1LVH3		bsg
4728020000000	3665400000000	7	7	8.3	F1RC54;F1Q5Q7		exosc10
4719130000000	0	3	3	17.4	E9QC94;E7F7T2		mpzl1l
4708090000000	680490000000	6	5	17.7	Q5XIZ6	Glycerol-3-phosphate dehydrogenase 1-like protein	gpd1l
4692980000000	2193400000000	7	7	9.8	A0A0R4IVE2;A0A2R8PWQ0;A0A2R8Q9M8
4676200000000	1857800	7	7	16.7	F1QDC0;A0A1D5NSP7		cacna2d2a
4670400000000	801032100000000	12	8	12.2	A0A2R8QM71;A0A286YAI7;E9QD58;A2BG87;A0A0R4IVF8		mink1
4656330000000	692850000000	3	3	6	A0A0G2KCC7;A0A2R8QFH5;A0A140LGG0
4653420000000	2547500000000	7	7	13.9	F1QAF8;F1QKB4		lrrc47
4629730000000	0	3	3	3.5	A0A140LG84;F8W3X3;A0A2R8QME5		pcdh19
4596600000000	864902400000000	20	20	28.5	A0A0R4II06;A0A0R4IPJ7;A0A0R4IXL3
4592310000000	421400000000	13	13	20.1	E9QCA9;A0A286Y8D7;E9QBK5		cul2
4534600000000	145930000000	4	4	19.0	F1R350		opcml
4532220000000	970690000000	3	3	5.1	F1RE41		abi3a
4522080000000	0	3	3	11.5	F6P406;F1QIL9;F1QIL8;Q7ZW34	Contactin-5	cntn5
4506200000000	4310344000000000	11	11	21.8	B8A5D3		nars
4500570000000	6238800	3	3	23.5	G1K2N0;Q6PBI5	40S ribosomal protein S25	rps25
4474120000000	310280000000	4	4	4.4	A0A140LGH1;A0A2R8Q2F9
4473310000000	17210000000	4	4	9.4	E7FAS5		zgc:101800
4464500000000	0	7	7	9.1	A0A0R4IIZ4;A3KPJ4		ptprn2
4412300000000	179840000000	16	16	11.4	A0A2R8RTT5;A0A2R8QL71;F1R7F6		uggt1
4368100000000	0	4	4	9.3	F1QCC2;Q32LT7	Protein tweety homolog;Protein tweety homolog 3	ttyh3b;ttyh3
4350600000000	0	5	5	30.0	A0A0R4IQ52
4318990000000	745060000000	5	3	7.8	F1QTT3;A0A2R8QDB8		jupa
4315120000000	824430000000	7	3	8.8	E7EXY4	Protein argonaute-2	CU929240.1
4310300000000	1876200000000	11	11	34.9	A0A286YA42
4289670000000	789130000000	4	4	8.0	Q860B9		ik
4274840000000	2712200000000	4	4	14.8	A2CG10;A9JRS9		ap3m2
4265600000000	1330600000000	5	5	40.5	F8W4C1;F8W3R0		mbpb
4263820000000	4789100000000	6	6	20.1	F1QE37;Q7ZVK3	NAD-dependent protein deacetylase sirtuin-2	sirt2
4261800000000	103853000000000	11	11	26.5	Z4YIM6;Q6TH15;I3ITC9;I3ITA1	Eukaryotic translation initiation factor 3 subunit D	eif3d
4256000000000	48516650000000	35	14	31.7	Q5RGZ4;F6PDY7	Calcium-transporting ATPase	atp2b1a
4251860000000	1062300000000	3	3	21.2	Q66HZ0;E9QG20		ppp3r1b;ppp3r1a
4239400000000	912963300000000	12	12	37.1	F1QGW6;E9QBU9;F1RBM8		eif2s3
4237400000000	1766282000000000	17	3	45.5	Q5SPJ4		serpina1
4236500000000	1745900000000	12	12	11.1	F1QEB7		wdr11
4232960000000	2885700000000	5	5	9.9	Q7ZUC4;Q7ZUV9;A0AUQ3		ccdc6a;ccdc6b
4220500000000	3344289000000000	16	16	44.1	A5PN55;A0A0R4ITK4	Malic enzyme	me2
4219770000000	5281900000000	6	5	14.7	A8WI00		stam2
4214950000000	915240000000	11	2	15.0	A0A286Y8P6;E7F9D4;X1WDK0	Microtubule-associated protein	maptb
4213100000000	155300000000	6	6	20.5	Q5RIH8		serpina10a
4212700000000	542894700000000	17	9	43.6	A0A0R4IL29
4199600000000	370490000000	6	6	17.0	Q08BJ3;F1R2E6;E7F6S8;E7F635;F1RED8;A0A2R8QIP2;E7F1T1;A0A2R8QC15		gabra1
4198020000000	0	3	3	12.6	E9QGH7;E7FCU0;F1QGI4;F1QW36;A0A0A0MPF3		npm1a
4188000000000	19759000000000	10	10	64.0	E7F0U0;F8W3V8;F8W3B3;I3ITP3;F8W2M5;I3ISS8;Q5I2C7;F8W3W8;F8W3M5;F8W3A0		mbpa
4185510000000	3424400000000	8	8	13.9	F1R6T0;F1QLG2;A0A1D5NSW0		mta2
4180620000000	478660000000	5	3	7.8	E7F7X1		mpp3b
4156700000000	1684000000000	12	12	31.6	Q8AW07		psmd12
4140100000000	6834800	7	7	23.9	F1RDV2;B0UYL0		ndufa10
4139190000000	0	4	4	15.0	A0A0R4IY14;E9QE15;F1R698;A0A0G2L546;A0A0G2KIB9		si:dkey-182g1.2
4105700000000	2606700000000	12	12	25.0	F1QLZ8;A0A0R4IRL6		slc27a4
4102280000000	1946900000000	5	3	8.6	A0A0R4IMB3;A0A0R4IPY4;Q66HW3;E9QG03
4091870000000	119300000000	5	5	19.8	Q803J4;F1QRS6;A0A140LFU9;A0A1D5NSI5;A0A0R4IKH3		hnrnpc
4086200000000	114380000000	7	7	29.1	Q6P0I2	Proteasome subunit alpha type	psma8
4063800000000	2707166000000000	3	3	9.3	A0A0G2L6W2;A0A2R8Q314;A0A2R8PWS0;E7FBW8;A0A2R8QBI6		hapln1b
4053250000000	486718100000000	8	8	33.6	A0A0R4IRJ2
4049300000000	436210000000	4	4	14.1	Q6NSN3;F1QUE3;A0A2R8Q5U6		uqcrc1
4045340000000	509110000000	8	5	13.0	F1QY41;A0A286YB14		trim3b
4023030000000	5298500000000	8	8	17.8	B3DJW5;A0A2R8RPJ0		th
4019100000000	1417312000000000	8	6	33.3	Q7ZTS8;F1QM02;E9QCY7	ELAV-like protein	elavl1
4010250000000	699170000000	3	3	2.5	E7F8C0;F6P5X4;A2VD24		ipo9
3995400000000	2338286000000000	11	11	34.3	Q6NXA6	S-(hydroxymethyl)glutathione dehydrogenase	adh5
3980500000000	50700000	17	14	26.9	A7YT47		hadhaa
3969180000000	0	4	4	7.7	E9QDE7;A0A2R8Q5X4		si:ch1073-139a18.1
3924940000000	315404900000000	5	4	15.1	Q68FN4;B8JIM0		ppm1ba
3921800000000	3361814000000000	18	18	24.6	F1QM42;F1QNR8	Aconitate hydratase	aco1
3893200000000	1056404000000000	20	17	37.4	Q5TZG5;R4GDR8;Q503E6		ezrb
3892460000000	0	6	3	7.1	F1QA08;A0A2R8QEE1;F1QBT6;A0A2R8QDR4		gria4a;gria4b
3888520000000	5140800	2	2	8.7	Q6P018		tex264a
3881080000000	0	3	3	13.1	Q6PHF0;A0A0R4IC92;A0A0R4IZC4	Charged multivesicular body protein 1a	chmp1a
3838070000000	0	2	2	9.0	F1QSB3		srprb
3805440000000	1604400000000	3	3	11	F1QZA4;A0A2R8S0K0	Isocitrate dehydrogenase [NAD] subunit, mitochondrial	idh3g
3803520000000	0	3	2	4.1	E7F922		LOC797104
3783900000000	243180000000	12	6	11.2	A0A0R4IFX9;A0A286Y8B4;A0A2R8RMV2;A0A2R8Q9J0;F1QS08;A0A286YA89;E7F583
3771940000000	5117300000000	7	7	7.9	A0A0R4IH79;A0A0R4IPW4
3771500000000	837540000000	2	2	11.6	H9GY97
3771400000000	340147000000000	12	2	25.0	A0A286YA34;A0A0R4ICR2
3770100000000	884130000000	7	7	18.9	Q6AZA2		ndufv1
3737100000000	0	3	3	13.0	A0A0R4IMR1
3735800000000	827440000000	6	6	18.0	A2BGU5;A0A2R8QMD9		lrpap1
3701930000000	0	2	2	3.4	A0JMK6		scg2b
3677100000000	588079800000000	13	13	45.0	Q90WA5		pdia6
3660560000000	0	3	2	18.8	B0R0K9		si:ch211-103n10.5
3659900000000	154690000000	7	6	17.4	Q90ZZ8;A0A2R8PW97;E9QE27;E9QFF0	Aldehyde dehydrogenase	aldh3a2a
3657540000000	0	2	2	7.8	F1QVC6		srsf9
3656320000000	8204400	3	3	12.1	F1QGU0		pgp
3652120000000	110660000000	5	5	5.2	A0A0R4IM06;F1QCZ6;B0S4Y8;E9QDY7
3641890000000	9173500	3	3	19.1	A0A2R8RS96;A0A0R4IGV9
3600100000000	1626516000000000	11	5	35.0	Q6NYA1		hnrnpabb
3597430000000	651950000000	3	3	4.1	B8JHS0;E9QIC8;B8JHS1		farp1
3592400000000	57651	8	8	36.1	A8KC02		cbr1l
3583790000000	1515900000000	3	3	6.4	E9QFX2;F1Q8U2		ubqln4
3563200000000	3603463000000000	11	11	32.7	F1Q883	6-phosphogluconate dehydrogenase, decarboxylating	pgd
3562270000000	946510000000	4	4	6.0	Q7SX85;Q7SX85-2;E9QGU8	SEC14 domain and spectrin repeat-containing protein 1	sestd1
3553560000000	3062300	2	2	3.4	E7EZW6		srpr
3511380000000	1111900000000	3	3	7.8	Q1LYQ9		nfs1
3504500000000	4644705000000000	22	17	51.2	Q5RGY8		dpysl5b
3476120000000	2149300000000	8	8	17.1	A0A0R4IKJ1
3464200000000	7803100000000	7	7	19.8	Q1RLT1;Q503G5	GMP reductase	gmpr2
3456460000000	370460000000	3	3	14.2	B8JIS8;A8KBR8		gstm;zgc:173994
3440180000000	134680000000	3	3	4.8	X1WG14;F1RDB0;A0A2R8RPE6;Q6NYG6	Tudor domain-containing protein 3	tdrd3
3438900000000	1762767000000000	17	17	37.8	E9QI36;F1Q5D5		hars
3433560000000	5297000	2	2	3.2	Q5RJ97		lbr
3426400000000	538489700000000	14	3	20.3	Q4V8Z7;T1SXK0;A0A0R4IIR1;A5WVX3		dnm2a
3422310000000	77940000000	3	3	9.1	A0A0H2UKG1;F1RBN2	Sperm-associated antigen 1A	spag1a
3396600000000	1344336000000000	8	8	31.6	F1R2J2		arhgap1
3393760000000	250810000000	2	2	7.9	Q7ZTZ4		fbl
3388470000000	5335400	7	5	6.4	A0A0R4IW36;F6PC33		dctn1b
3381700000000	169194000000000	12	8	31.7	Q7ZUQ2;B8JJP7		ppp2r5eb
3376800000000	2747100000000	15	14	13.6	I3ITP1;F1R097		si:dkey-34b22.2
3376700000000	189010000000	6	6	10.7	E7F1C8;A0A1D5NS77		itfg1
3367620000000	176612500000000	4	4	52.0	A0A2R8Q4D0
3354560000000	113250000000	3	3	2.2	F1R9E5;A0A286YBN1		prrc2c
3352900000000	2422649000000000	10	10	23.1	F1Q820		farsb
3345320000000	2025200000000	3	2	9.6	F1QI68		nt5c1bb
3337760000000	108560000000	5	5	3.8	E7FCV2		c5
3320400000000	420200000000	14	8	20.6	X1WG39	Protein argonaute	si:ch211-119n15.3
3308600000000	2038519000000000	17	17	36.5	A0A2R8PV58;F1QPL7;B0S5E3;B0S5E2		pcca
3297870000000	423180000000	2	2	9.5	Q6PBK9;A0A2R8QA71;A0A2R8Q8M1		prdx6
3288370000000	0	2	2	6.6	F1QUY1	Tetraspanin	tspan35
3276900000000	1676300000000	6	6	27.3	F1Q8C8;B0V3F8	Interferon-inducible double-stranded RNA-dependent protein kinase activator A homolog	prkra
3265600000000	2548264000000000	7	7	22.1	Q6NX98		st13
3241300000000	1562800000000	18	4	35.1	B8A4B0		glud1a
3239290000000	0	2	2	5.7	G8JL19		slc7a10a
3228700000000	682980000000	7	7	35.1	Q7ZZ04		echs1
3224680000000	26794160000000	2	2	23.9	E7FBR8		cplx2
3217630000000	5477100	3	3	1.7	F1R2D2;Q1LY64;A0A2R8Q4U8;X1WGX1;Q6P024;F1QLC6;X1WD26;A8DZ85;F1QFK4;A0A2R8QRK0		robo1
3211730000000	169970000000	5	5	38.8	Q6IQI6		rpl11
3211530000000	2988400000000	5	4	7.0	A2BIB3	Ribosomal protein S6 kinase	rps6ka4
3208210000000	0	3	3	8.1	F1Q6C7;Q6NYY9	Vacuole membrane protein 1	vmp1
3207170000000	524780000000	6	6	6.5	E7FD67;F1QPI4;Q0P470;E9QDL6		llgl1
3195230000000	2436400000000	4	2	9.5	F1R6E5;A0A2R8PYT0		rad23b
3184600000000	9736100000000	13	13	36.2	Q7ZU69		psmd13
3181100000000	475650800000000	13	13	37.1	Q803E5;A0A2R8QI78;A0A0R4IPP6		etf1b
3147420000000	2372500000000	8	8	20.3	A0A2R8PVL6;Q1LUQ3	Mitochondrial import inner membrane translocase subunit TIM44	timm44
3144210000000	1085400000000	3	3	12.5	X1WCK6;A0A2R8QB53;E7FCX5;X1WE64		dmtn
3136500000000	2239400000000	17	17	28.2	A0A0R4IT13
3131400000000	0	5	5	7.8	F1R6K9;H7BWW9;A0A0R4IE66;A0A0R4IAM7;A0A0R4IXE4;Q9W735;A0A0R4IHU7	Prominin-1-A	prom1a
3130170000000	5005980	2	2	15.3	A0A0R4IMS3;Q8JGR4	60S ribosomal protein L24	rpl24
3120610000000	1584500000000	5	5	6.0	A0A0R4ISJ3;Q802V7
3108650000000	254830000000	3	3	5.8	F1R6R7
3095520000000	0	2	2	2.6	F1R9X0		slc7a3a
3081100000000	51239670000000	10	10	19.0	F1QQI6		tomm70a
3056080000000	176950000000	2	2	4.0	B3DFV8		coch
3045500000000	344050000000	5	5	17.0	F1QNI9;F1QXT6;A0A0R4IKE0	Calsequestrin	casq1a
3044530000000	340100000000	7	5	10.4	A0A2R8QR28;A0A2R8QL20;E7F3J0;A0A2R8QR73;A0A2R8QNW3;A0A2R8RZG2		ppp1r9ba
3025300000000	2703368000000000	14	4	47.3	Q7ZU67;A0A2R8Q3A3;A0A2R8PYN1		eif4a1b
3024700000000	626988700000000	7	6	49.7	Q6ZM17;Q90487	Hemoglobin subunit alpha	OTTDARP00000002008;hbaa1
3000120000000	3620900000000	5	5	8.8	B0S5H0;Q4V909	Coiled-coil domain-containing protein 22	ccdc22
2992180000000	1113300000000	5	2	10.3	A5WUM0		prkaa1
2991100000000	320110000000	9	5	29.0	Q5RKP9		gna11b
2988900000000	230660000000	5	5	21.2	F1QN72		gsto1
2978500000000	20152000000000	13	13	26.0	F1R264		ephx2
2963580000000	55240000000	3	3	3.6	Q1LY92		xab2
2963260000000	983220000000	3	3	8.7	Q6P0B2;A0A0R4IVM1;F1Q8I5;F1QIS2;Q6P111		lsm14ab
2962700000000	113846000000000	19	12	60.9	Q08BV6;B8JJ24;B8JJ23		ckba
2962080000000	285040000000	3	3	11.2	E7FGM1		si:dkey-27b3.2
2948900000000	12579000000000	21	21	27.6	B0R171;A0A2R8RUW2		copb2
2946100000000	1651417000000000	11	11	41.2	Q1JPX3	Phenylalanine--tRNA ligase alpha subunit	farsa
2932500000000	1225600000000	12	4	6.3	B8JLS3		myh6
2928070000000	0	2	2	1.4	A0A286YA36;A0A2R8QN49;F1R931;E7FAY4;F1QG56;F1Q607		dip2ca;dip2cb
2925400000000	249460000000	6	6	18.4	B0F6R3;B0CLV6		cadm3
2922500000000	1078593000000000	5	4	16.1	Q803X7		nap1l1
2908230000000	0	2	2	8.4	O73874	Ephrin-B2a	efnb2a
2904600000000	258800000000	6	6	17.4	Q6P3G9		erp44
2892890000000	3677900	2	2	8.9	Q568M0		rras2
2892820000000	0	2	2	10.5	Q7ZUQ1		cdc42l
2890400000000	9598300	5	5	20.7	Q7ZV77	Proteasome subunit alpha type	psma4
2883100000000	2098591000000000	12	12	43.2	A2CG95;A2CG94		acadm
2882480000000	427770000000	6	3	8.3	A0A0G2L7W9
2880880000000	2540300000000	7	7	20.8	A0A0G2L033
2879620000000	1815400000000	4	4	6.9	Q7SXM7;E9QCW6	U4/U6 small nuclear ribonucleoprotein Prp31	prpf31
2879230000000	676710000000	7	2	9.4	E7F9M7		LOC101884882
2878800000000	807824700000000	11	4	24.5	D3KYL1;D3KYL2;A0A0R4IST7		gphnb
2876800000000	397070000000	4	4	44.0	H9GXN3		LOC100333482
2875300000000	16073000000000	11	2	28.9	F1QIQ0;F1QWU0		pip4k2ab
2838500000000	2637165000000000	14	5	36.6	A0A0R4I9B2;Q803D2	Lissencephaly-1 homolog B	pafah1b1b
2835790000000	0	2	2	6.5	E9QIA2;A0A2R8RY60;F1R0Z7		alg5
2833490000000	235450000000	2	2	22.7	B3DFP9		apoa2
2828590000000	0	2	2	3.6	A0A0R4IYB4;F1QYZ0		tmem181
2763270000000	2732700000000	11	11	14.1	Q6ZM52;B3DJT0	Squamous cell carcinoma antigen recognized by T-cells 3	sart3
2758070000000	0	2	2	5.7	A0A2R8Q2J9;F1QBH8;A0A2R8Q5C1;A0A2R8Q5X1		lrrc4ba
2750200000000	0	15	11	10.1	A0A2R8PX85;F1QBC0;Q5RH91;B0S6W7		plxnb2a
2716930000000	2644800000000	6	5	14.4	X1WGN0;A0A2R8Q7C3		camk1a
2711080000000	2208100000000	3	2	8.2	A0A0R4IG19;F1RDJ4		sh3glb2a
2705250000000	0	2	2	15.9	F1QFV6;A0A286YBP4		rpl28
2703020000000	685630000000	4	4	5.0	F1QLF1;Q155U0	Vacuolar protein sorting-associated protein 51 homolog	vps51
2696490000000	1158700000000	3	3	5.1	A0A0R4INU1
2691600000000	159940000000	3	2	15.6	E7FF34		dnajc5ab
2688980000000	5142300000000	7	7	11.3	F6P8R2
2672700000000	12128000000000	7	7	20.0	E7FF41		ahsg1
2669760000000	177440000000	3	3	4	E7FFZ4;A0A2R8RV42		smarcc2
2666850000000	0	4	3	3.2	B0S7I0;F1R677;A0A2R8QD81;E7F4S2		pnpla7b;pnpla7a
2629400000000	0	12	12	8.5	E7FFA5		ace
2601260000000	3701900	2	2	5.0	A0A0R4ID81;A0A0R4IK26
2592420000000	563640000000	5	2	14.2	Q6DBV8		prkacab
2575430000000	2414600	4	3	3.1	F1R844;E9QCB6;A1L2A9		pnpla6
2565050000000	1097400000000	6	6	10.2	Q1LVM1		gpcpd1
2562900000000	6498500000000	14	14	29.8	B8JLW8;Q6PH36		gmps
2561610000000	465610000000	5	3	7.5	F1RAV6;A0A2R8QGR5;B0R0H9;F1QFN9;B0R0I0;F1QQ73		acin1a
2560090000000	0	3	3	2.0	A0A0R4IQG7
2542100000000	386710000000	9	3	31.4	Q7ZWI5;X1WDQ5		gnai2b
2532030000000	311020000000	3	3	5.3	A5PMM5	Sorting nexin	snx18a
2513430000000	1916900000000	3	3	2.8	A0A2R8QEX9;B0S737;F1QSV5;A0A286Y977;Q29R84		inpp4aa;inpp4ab
2508580000000	672890000000	7	4	5.2	A0A2R8Q4Z8;A0A2R8QDL7;A0A140LGN9;A0A140LGY2
2505280000000	1729100000000	4	4	5.3	F1QCT6;F1RER9		plaa
2492000000000	1.91953e+16	32	32	78.1	Q803B0		hspd1
2484270000000	885530000000	2	2	3.7	E7FA94		LOC564555
2482600000000	822640000000	5	5	20.7	Q7ZWC2;A9C3T2		mgll
2472090000000	0	2	2	4.2	Q6P3M0		slc30a1a
2470020000000	6343700	3	3	4.0	A5A4L9		supt16h
2467820000000	6921300	2	2	1.8	A0A0G2KZ32;X1WBY9;F1RAQ6		si:ch211-207n2.8
2461600000000	1341000	14	7	11.6	F1Q6Q6;E9QCU8;R4GDY7		myo6a
2454300000000	1575378000000000	12	7	34.2	B3DJ34;A0A2R8RVI8		pip4k2aa
2447500000000	431923100000000	8	8	20.0	Q6NZS4;A0A0R4II58	tRNA-splicing ligase RtcB homolog	rtcb
2446910000000	1995600000000	4	4	4.7	A0A2R8PXF2;A0A0R4IIW2
2422900000000	1562177000000000	17	17	34.6	A5PMZ3		scinlb
2421360000000	2280800000000	6	6	7.5	E7F3J2		hnrnpua
2396620000000	2079400000000	4	4	12.2	Q1LVF8;F1QPT3;Q1LVF6		gmds
2395100000000	294780000000	3	3	8.6	F1Q5P8;Q803S1		smarce1
2387550000000	325630000000	5	4	3.8	A8WHM7;F1R253;A0A0G2KWS9		clasp1a
2382880000000	2786700000000	4	4	7.1	B3DJF3;Q802U9		papss1
2376450000000	1809900000000	9	9	9.6	Z4YIS0;Q6DRG7-2		ppp1r12a
2367280000000	1257300000000	2	2	7.5	Q561Y1		psmd4b
2353600000000	728327700000000	6	3	31.2	Q7ZUY0		seta
2348840000000	1661200000000	5	5	10.7	A0A2R8QRC0;E7FB37;A0A2R8QQF9;F1QKG2;Q503D3		ptbp3
2344590000000	132940000000	2	2	3.8	Q6DRQ1		si:ch211-114c12.2
2332380000000	169340000000	4	4	7.6	F1QUM4		dhcr24
2317200000000	519880700000000	10	10	29.1	A0A0R4IAH3;A0A0R4IG15;A0A0R4IG25;A0A0R4IVE3
2310500000000	211286000000000	16	10	27.7	B8A558;U3JA93		ppp2r5d
2310190000000	10460000000	2	2	6.9	A5WWE4;A0A0R4ILD9		eif2b1
2308090000000	1199500000000	3	3	8.5	F1QIJ0;E7FDQ5;A5WVQ3;A5WVQ2;A5WVQ1		caprin1a
2306860000000	36050000000	2	2	3.7	E7F716;X1WFV4	Protein-tyrosine-phosphatase	ptpn9a
2305890000000	1568900	4	4	15.2	F1RAB4;A3KNS2	Protein canopy homolog 3	tnrc5;cnpy3
2277700000000	1958861000000000	15	15	7.8	A5WUQ7;A0A286YBH9		apobb.2
2275320000000	1033500000000	5	5	4.1	Q1LUF1;F1Q557;A0A2R8RJ37		camsap2a
2268140000000	0	2	2	2.5	E7F3M2;A0A2R8RVB5		CABZ01071058.1
2265950000000	250150000000	5	2	6.9	A2BHA2;F1Q5N2;A0A2R8QN96		mark4a
2262310000000	0	5	2	8.4	A0JMN2		zgc:154046
2262100000000	441758900000000	13	10	54.5	A0A0R4IGI1;Q5XJ10;E9QIH5;E9QGA9;E9QCY9	Glyceraldehyde-3-phosphate dehydrogenase	gapdh
2259370000000	0	2	2	5.7	F1QPV0		slc37a4b
2253230000000	25150000000	3	3	6.4	A5WUR0		cdc40
2247810000000	0	2	2	3.4	E7F123;A0A2R8Q716		BX005410.1
2244500000000	994342200000000	11	11	24.2	A2BHD8;F1QUU0;F1QTE2	Beta-hexosaminidase	hexb
2241800000000	12838000000000	12	3	42.1	E9QF57		bin1a
2221630000000	0	2	2	19.6	Q6P011	ER membrane protein complex subunit 4	emc4
2216900000000	107330000000	4	4	17.3	Q8QHI1;X1WHS2		atp1b3a
2215700000000	0	10	4	15.3	B0V2X4;A0A0R4ING5		gria2a
2200520000000	172280000000	2	2	2.6	A0A2R8QRC7;A3KPX2		abcf1
2197700000000	2111808000000000	14	14	21.0	Q6DI20;E9QGM5		dpp3
2189450000000	415500000000	14	5	20.2	A0A2R8Q5Z6;D1GJ56		actn3a
2161850000000	0	3	2	10.2	B8JLZ3;A0A2R8RXX8;A0A0G2L5W0	Annexin	anxa1b
2159240000000	1505900000000	4	4	4.0	F6NTM9;A0A2R8Q040;F1RBJ2
2155820000000	1340700000000	4	4	7.8	F1RBD1;A3KQI1		gtpbp1;gtpbp1l
2155750000000	0	2	2	2.3	F1R1X4		atp13a1
2148560000000	2369600000000	4	4	7.0	B0S7C3;B0S7C2		ubtfl
2126780000000	268160000000	2	2	3.7	A0A2R8QL04;A0A2R8QFR3;E7F641;F1QZP6		cnksr2a
2118980000000	279560000000	4	4	5.2	X1WCH5		znf839
2117700000000	1330104000000000	14	14	31.4	E9QIJ6		inpp5jb
2113810000000	698890000000	3	3	5.2	Q7SYM1;E7FFM9		foxk1
2101800000000	0	2	2	3.6	A0JML9		neurl1aa
2096030000000	152550000000	2	2	9.8	Q6PC80		rps5
2093740000000	40090000000	3	3	9.5	Q7T372		arpc1b
2089760000000	347770000000	3	3	13.6	A0A0R4IBT7
2083110000000	0	3	2	10.3	Q32PV0;Q32PV0-2	PTB domain-containing engulfment adapter protein 1	gulp1
2080620000000	577020000000	2	2	3.2	A0A2R8QMK2;A0A0G2KYC0
2076640000000	802080000000	2	2	6.8	A0A0R4IE20
2075620000000	0	3	3	2.8	A2CEB4		golga3
2066900000000	9494200	10	10	14.8	F1Q7R1;B0UY54;Q1MSX8;F1QF91;B0UY74	Integrin beta	itgb5
2064140000000	212680000000	2	2	8.3	A5PLC6		bag1
2059200000000	0	12	12	10.4	R4GDQ0		si:ch73-244f7.4
2054650000000	0	2	2	3.1	A2CE77;A0A0R4IE78		rasa4
2049540000000	0	2	2	3.6	F1QI95;F1Q610	Sodium/hydrogen exchanger	slc9a7
2043910000000	781920000000	3	3	3.9	E7EYK1;A0A0J9YIW5;A0A2R8Q879		rabl6b
2032300000000	0	5	2	10.5	F1RDP2		gabrg2
2016300000000	520488600000000	7	5	22.8	A5WVI9;A0A2R8QPX2;A0A2R8RM85		dnaja2l
2012240000000	0	2	2	16.2	A0A0H2UKN7
2004300000000	0	4	2	22.1	F1R314		zgc:110425
1995700000000	0	6	5	5.4	Q1MTF2;F1R7M3;A0A2R8RSK7		cacna2d2b
1990400000000	9845200000000	8	5	15.2	F1Q728	Coronin	coro1b
1989300000000	473380000000	7	7	18.7	F1QVG5;A0A2R8Q886		gpc1b
1985740000000	14084420000000	4	2	6.1	E7F3T7;E9QHA0;F1Q9P5;Q49HN0;A0A2R8RJF1;A0A2R8Q2S7;E7F7I3;A0A2R8QDD3;A0A2R8RQU7;A0A0R4IJZ0;A0A0R4IJB4;A0A2R8RL78;A0A2R8QFC7;A7MBL8		grk6
1980110000000	0	3	3	13.5	Q7ZV80	Survival of motor neuron-related-splicing factor 30	smndc1
1969900000000	40410000000	3	3	8.7	F1Q5S2;F1Q6I8;A0A286Y878		proza
1961200000000	0	10	7	16.9	A0A0R4IRX5
1945940000000	2412700000000	6	6	10.8	A0A0R4IC35
1943490000000	2070100000000	6	6	9.9	F1QIB2		cstf3
1932130000000	0	3	2	1.7	F1QAP6;B8JLR7	Phosphoinositide phospholipase C	plch2a
1930300000000	881664300000000	11	11	37.6	A0A0R4IRS1;A0A2R8QFD9;A0A2R8Q327;F1Q997
1926540000000	1138200000000	4	2	12.3	F1R1R1;F1QBC1		homer3
1924280000000	300130000000	6	3	6.6	A0A0G2KSV9
1922830000000	986160000000	2	2	3.1	A0A0R4IME5;A0A0R4IJT2
1908880000000	1255400000000	4	4	17.4	F1R9B5;Q7SXT7;E9QBW1;A0A0R4IVR4	Zinc finger C2HC domain-containing protein 1A	zc2hc1a
1908780000000	38810000000	3	3	4.3	A0A0R4IHL6;A0A0R4IW61;Q7ZU92-2;Q7ZU92;A0A0R4IYB9	Poly(A)-specific ribonuclease PARN	parn
1907830000000	3047700	3	2	7.3	B7ZV20		tmcc2
1905470000000	0	2	2	5.6	F1QIN5		dixdc1a
1903700000000	1229023000000000	13	13	41.1	F1R4B7	Ubiquitin carboxyl-terminal hydrolase	usp14
1895100000000	224540000000	7	5	18.8	F1QHJ3		gna13b
1885900000000	2582604000000000	14	14	29.9	A0A0R4IGS2
1885500000000	869739100000000	13	13	20.3	A2BIM7;A0A2R8QDW5;A0A2R8RVT1;A0A2R8QS44;A0A2R8QSD2;A0A2R8PXY1;A0A2R8QLE0;A0A2R8QF48;A0A2R8QAT8		tars
1872100000000	10076220000000	6	6	33.7	Q1LVI2		yjefn3
1870670000000	0	2	2	2.0	B0V2S9;F1RBK4;A0A2R8QHM8;E7FFJ4;F1R306;A0A286Y804		ctnnd2b;ctnnd2a
1864100000000	908960200000000	10	7	24.8	Q8AXX6		ppp2r5ea
1860580000000	201000000	4	3	11.5	A0A0R4IZG6;Q5BLD6
1853200000000	440550000000	4	4	7.3	F1Q5B5;E9QHW5;E9QCQ8	Alkaline phosphatase	alpl
1846540000000	2689300000000	8	8	12.0	I3ISS4;F1Q4W8		oxr1b
1844860000000	471140000000	8	3	16.8	F1QBS1;A0A2R8PZB2;F1RBJ8		si:dkey-156n14.5;ddx5
1840480000000	0	3	3	2.7	E7F1E3		abcb4
1840010000000	797020000000	3	3	3.3	A2CEI3;A0A2R8RHT0		rabep1
1824880000000	1594200000000	6	4	15.9	A0A2R8QHR8;A0A2R8QE79;A0A2R8QSC4;A0A2R8PZF5;E7EYW2;X1WBT8		epn2
1823770000000	0	3	3	1.7	F1R1T3;Q5TZF1		cacna1c
1820500000000	0	5	5	22.4	F1R5W5	Sideroflexin	sfxn1
1805740000000	508580000000	3	3	1.4	F1R4P6;E7EZD1		nbeaa
1804500000000	2579372000000000	13	8	31.3	Q1LWI2;Q1LWI3		glsa
1790850000000	825160000000	4	4	3.9	A0A2R8QLJ4;A0A2R8QKM2;F1Q8W9;A0A2R8QCG1;A0A2R8QG93;A0A2R8QBK2		LOC569976
1790500000000	928058900000000	18	2	52.1	Q6PC95		tuba8l2
1780020000000	6353200	2	2	2.9	F1R254		agap2
1776200000000	2466600000000	3	3	11.6	E9QCE9;Q567K2;E9QG87		esd
1773500000000	5981200	13	11	11.3	F1R0W9;A0A286YA27;A0A2R8RP20		dctn1a
1772140000000	2014600000000	3	2	6.9	E7F381		CABZ01044136.1
1759530000000	0	2	2	7.9	F1Q6M8;B0V2U7;Q6DC37	Histamine N-methyltransferase	hnmt
1754340000000	1049900000000	3	3	8.7	F1QUB8		htatsf1
1748800000000	0	5	5	16.8	A9C3P0	Malectin	mlec
1740600000000	11794000000000	3	3	13	Q7SYD0		cbr1
1738900000000	645370000000	3	2	4.6	A5PMP1;A0A0R4IG81		capn1b
1733140000000	220210000000	6	2	1.6	A0A2R8RUP4;F1QNB1;F1QNB3;A0A2R8RN38;F8W572		ank3a;ank3b
1726800000000	6828100000000	8	8	25.5	E7FDY7;F6NHI0;A0A2R8Q740	Glucose-6-phosphate 1-dehydrogenase	g6pd
1720600000000	0	3	3	8.2	Q6P0V8;A0A0R4IKN3	Annexin	anxa5b
1719010000000	654370000000	7	3	6.4	B0UY93;A0A0R4IEP9;A0A2R8RYT4;F1REC7;Q32PQ9;F1QQG8;A0A2R8QG30		tnika
1714200000000	6693600	5	5	9.7	Q6P0D2;Q2HPG2;F1R662		lgi1a
1709500000000	10983000000000	9	9	25.1	Q6P2U9;F1Q731	COP9 signalosome complex subunit 3	cops3
1706600000000	189620000000	5	5	9.4	F1Q4Q4;A0A2R8QL83	Lipase maturation factor	lmf2b
1706400000000	0	10	10	7.7	F1QSY7		iars
1703300000000	229729900000000	6	6	18.2	Q6IQE5;F1QF33	ATPase asna1	asna1
1693900000000	37350000000	4	4	21.8	B0S5J9;Q6DGB2		impa1
1692220000000	640070000000	3	3	4.7	Q6DRF8;A0A0R4IL44		prpf3
1691590000000	886160000000	4	4	4.3	A0A2R8QU86;E9QIB6;A0A286Y9W2;A0A2R8Q9I7;A0A2R8QHN5		hecw2a
1684950000000	0	3	2	3.5	F1QLM9;A0A2R8QS03;A0A2R8QFD2;A0A2R8RIG6;A0A0H2UKT5		ptprfa
1684600000000	663790500000000	16	10	49.1	F1QGH9;A0A0R4IH84	26S proteasome non-ATPase regulatory subunit 11B	psmd11b
1683730000000	3053600000000	6	6	12.8	A0A0R4IQ88;F1QFG4;E9QHY1;E9QDC8		c17h14orf159
1683400000000	1645163000000000	7	7	23.9	Q3ZB95;A0A2R8QRD7	Mannose-6-phosphate isomerase	mpi
1674800000000	1098974000000000	16	13	21.4	E7EXW7;X1WBH6	10-formyltetrahydrofolate dehydrogenase	aldh1l2
1673100000000	9447500000000	12	10	36.2	Q7ZTS4;CON__P35900	Keratin, type I cytoskeletal 18	krt18
1670650000000	535070000000	2	2	4.1	Q6PH71;A0A2R8QEK0		asah1b
1668800000000	8202700000000	7	6	19.9	T1ECV3;F1QCR6;A0A2R8QEI9;Q4U0V5;F1QSG1;A0A2R8Q5I8;E7FEV4;A0A2R8Q9G6;A0A0H2UKD2;Q6P0B1-5;Q6P0B1-4;Q6P0B1-3;Q6P0B1-2;Q6P0B1;A0A2R8RLL5	CUGBP Elav-like family member 2	celf2
1634400000000	1485821000000000	12	12	32.7	A2CEW4		atic
1626200000000	0	5	5	8.1	A0A2R8QK33;F1QUZ2;Q6P4P2	LMBR1 domain-containing protein 2-B	lmbrd2b
1601610000000	540760000000	2	2	9.1	A5PMY1		rims3
1599700000000	1619800	3	3	12.4	Q1L907		gstr1
1597700000000	6335300000000	14	14	23.9	B0UYD6;B0UYD5;B0UYD7		qars
1594410000000	0	2	2	1.3	Z4YJ74;Q7T163	Kinase D-interacting substrate of 220 kDa	kidins220b;kidins220
1588180000000	294770000000	4	4	4.6	E7F006;A0A2R8PWD5		pitpnm3
1579300000000	33430000000	4	4	16.2	A5PN39;A5PN40		cryz
1575200000000	8941200000000	13	13	20.8	A0A0R4IQ11
1565990000000	0	3	2	5.0	A0A0R4IKH2;F1QSZ3;F1QWK1;A0A0R4IAV5;F1QUV5;F1QHH7;A0A2R8QQW0;F1RC97;F1QWR8;A0A0N4SU21;A0A0N4STQ6;E7F4M6;F1QWR6		pcdh2ab8;pcdh2ab6;pcdh2ab9;pcdh2ab5;pcdh2ab1;pcdh2ab11
1565650000000	984980000000	3	3	9.7	E9QF10		si:dkey-27p18.3
1563300000000	435800000000	20	6	59.1	Q6P043	Fructose-bisphosphate aldolase	aldoab
1557700000000	0	4	3	13.8	Q6QA33	Very-long-chain 3-oxoacyl-CoA reductase-B	hsd17b12b
1553630000000	1596600000000	3	3	8.0	E7F464		CABZ01034126.1
1544270000000	0	3	3	10.2	A0A0G2KRC3;E7FD27		LOC100538267
1543500000000	0	5	2	10.2	A9C3R8;A0A2R8QKS2;A0A2R8QEK1;A0A2R8QED7	Retinal Mueller cells isomerohydrolase	rpe65c
1538400000000	113950	9	5	37.6	Q7ZUM0		ywhaqa
1536550000000	1974800000000	3	2	5.3	B3DFU8;F1Q5T4;A0A0J9YIV9		LOC563448;zgc:193690
1529500000000	1478267000000000	6	6	19.5	Q4VBU0		bckdha
1513400000000	1278821000000000	13	3	29.5	Q1LUZ9	Carboxylic ester hydrolase	ces3
1503940000000	351260000000	3	3	3.8	Q1ECZ4	Protein CASC3	casc3
1503800000000	0	6	6	28.5	A0A0R4IF42;Q7ZVT5	Protein rogdi homolog	rogdi
1503700000000	3846900000000	6	2	15.8	F1Q826;E9QE18		rpz3
1501520000000	343570000000	2	2	2.1	A0A0R4ITB0;A0A0R4IKR8
1493600000000	2013896000000000	15	15	28.7	B8A565		c9
1488790000000	0	2	2	2.0	A0A2R8QRZ7;B7ZC96;F1QYL4		kcnma1b
1484050000000	3029300000000	6	5	15.2	E7EYA8		CABZ01073334.1
1481300000000	0	4	4	15.1	Q6P032;E9QEX8		m6pr
1478100000000	0	4	4	10.7	F1R3V8;A0A2R8QMB8;Q66I12	Coiled-coil domain-containing protein 47	ccdc47
1477040000000	0	2	2	7.9	A0A0R4ING6
1472700000000	4862500000000	8	8	20.7	F1R222;A0A0R4IT69;A0A0R4IJC6		dctn4
1469100000000	238750000000	3	3	7.4	A0A286YBG9;A0JML7		adpgk
1468900000000	1771700000000	8	6	22.9	E7EXC4;F1QHG3		serpinb1l4
1467730000000	257600000000	4	3	8.8	Q7ZVA3;A0A2R8QI34;A0A0R4IGE6;A0A2R8QNY2		sh3gl1b
1458510000000	1094600000000	2	2	3.1	F1QC03;F1QBR8		zyx
1454650000000	1509600000000	5	5	9.9	A0A2R8RXK7;E7F6Z8;E9QDS2		pde1a
1439100000000	467080500000000	5	5	22.0	Q7ZYX7;A0A2R8Q5H4		psmd7
1437610000000	340580000000	3	3	3.1	A2CF31;A0A2R8QB57;A0A2R8RND2;A0A2R8PWZ8;A0A2R8S0C3;A0A2R8QG13		atxn2
1436700000000	0	3	3	5.7	A0A0R4IRD0;A0A0R4IR75
1435300000000	7412700	3	3	8.1	E7F6D0		si:ch73-22o12.1
1433500000000	239490000000	2	2	7.5	A0A0R4ICD8;A0A2R8QB83
1431420000000	1896600000000	6	4	11.8	A0A2R9YJK6;F1Q8E0		si:dkey-166d12.2
1430850000000	344960000000	2	2	1.9	B8A4X7		limch1a
1427550000000	602210000000	3	3	3.3	E7F8P9;A0A2R8Q4C8;A0A2R8PXZ6
1423600000000	0	5	4	22.1	F1RBH3		chchd6b
1413280000000	5657400	2	2	5.1	A2BEP0;A0A2R8QFH1		mrps31
1405890000000	740360000000	3	3	3	E7F3U4		kank4
1405200000000	0	4	4	12.9	Q4V918	Proteasome subunit alpha type	psma3
1399900000000	7784900000000	18	2	22.4	F1REN0		cul5a
1394360000000	637290000000	2	2	6.2	F1R781;A0A2R8Q906		lcmt1
1389600000000	135910000000	4	2	7.8	Q5BKW7	Ectonucleotide pyrophosphatase/phosphodiesterase family member 6	enpp6
1386340000000	6188200000000	3	3	3.8	F6PC67;A0A2R8Q962;A0A286Y8M9;A0A0R4IT43;E9QJL8;A0A0R4IEH3		dock4b
1378140000000	5974700	3	3	2	A0A0N4STW3;A5PMP6;A0A0N4SU63;A5PMP8		c3b.2
1373200000000	6411100000000	5	4	17.1	A0A2R8QKE2;A0A2R8Q5X2;A0A2R8QQ34;A0A140LGB8;Q6NW93
1369900000000	1642500000000	7	4	18.4	F1QVB3;A4FUM1;F1QKY9	Septin-8-B	sept8b
1368600000000	0	5	5	23.2	F6NTA0;B8A5D4		txnl1
1358800000000	0	3	3	17.1	Q503N6	Synaptogyrin	syngr3a
1350300000000	1235652000000000	7	6	28.2	Q6IQV0;A0A2R8QH30;Q803N7;E9QIP1;B0R0Q0;E9QHH7;E9QCX0		zgc:86598;csnk2a1
1348700000000	0	3	3	11.8	A5PL98	Succinate dehydrogenase [ubiquinone] iron-sulfur subunit, mitochondrial	sdhb
1340720000000	300890000000	3	2	2.9	F1R561	Diacylglycerol kinase	si:dkey-172j4.3
1340200000000	155970000000	3	3	3.6	Q7ZUE4		prpf40a
1337300000000	888552800000000	10	10	14.0	E9QCS7		hgs
1331660000000	279960000000	5	2	5.2	F1R1B1;A0A0R4IY12;A0A0R4IWB5		magi1a
1325900000000	10154000000000	4	4	12.5	Q5RHB8;A5PML5;A5PML4	Branched-chain-amino-acid aminotransferase	bcat1
1324200000000	0	9	9	33.8	O42364;E9QBB8	Apolipoprotein Eb	apoeb
1323600000000	275741200000000	3	3	12.3	Q6DRC4	Eukaryotic translation initiation factor 3 subunit G	eif3g
1320500000000	11942000000000	7	6	20.5	A0A0N4SU18;A0A2R9YJI9
1300800000000	851850000000	6	6	15.1	F1QHW0		cyp20a1
1295950000000	393480000000	3	3	2.7	A0A2R8QGI4;A0A2R8QJB4;A0A0R4IFI0;A0A0R4IAI4
1289770000000	459930000000	2	2	1.9	A0A0R4IWR5;E7F355		tns1a
1276900000000	973588800000000	6	3	14.6	Q8JFT7;F8W2Z0	Importin subunit alpha	kpna3
1262100000000	290990000000	3	3	13.6	E9QGV8;A7YYD9;Q6NUT4;F8W5X1		pabpn1
1260800000000	3909500000000	10	10	39.7	A0A0R4INT7;B8JIC5		homer1b
1250430000000	319110000000	2	2	4.5	A0A2R8Q4U9;F1QAF7;F1QLV3		parp2
1246800000000	519887900000000	8	8	31.3	F1R3J9;F1QFJ1;A0A2R8QJ87;E7F3B5;A0A2R8Q6G4;Q5RGQ2		prmt1
1240480000000	1482800000000	4	4	16.5	Q5RGA7;A0A0R4IHR0;A0A2R8RUD6;A0A2R8QN59;E9QE61		bpnt1
1223800000000	1433400000000	7	5	19.8	A0A2R8QH08;Q8JH71;E9QF34;A0A0R4IU94;E9QBQ4	Fructose-bisphosphate aldolase B;Fructose-bisphosphate aldolase	aldob
1223400000000	729205600000000	13	4	33.2	Q7T394	Lissencephaly-1 homolog A	pafah1b1a
1221000000000	0	14	9	16.9	X1WED4		slc12a5a
1218330000000	894520000000	5	5	15.5	A0A0R4IUB7;A5WVX8
1210500000000	0	5	4	5.1	A0A0R4I9U6;A0A0R4IMS0
1208310000000	960790000000	5	3	20.1	Q7ZU33		csnk2a2a
1206100000000	186530000000	5	5	17.9	Q6DH69;F8W4F7	Fatty-acid amide hydrolase 2-A	faah2a
1205300000000	0	4	4	25.0	F1QY27		h1fx
1200300000000	11153000000000	4	3	12.6	A0A0R4IYF8;Q6NYP6;A0A286Y912;A0A2R8QDD8;B8A4G3		ppm1aa
1187300000000	0	4	4	16.0	Q1MTC8;A0A0R4IR31		mhc2dab
1185970000000	1561600000000	4	4	5.9	F1QWA8		sarm1
1172850000000	376510000000	2	2	3.4	A0A2R8Q359;A0A2R8Q946;E7EXY5;A0A2R8RMY7;A0A0R4INC0		eml1
1160700000000	231100000000	6	6	25.9	Q6P0T7;E9QDI4;Q7ZZW4;E9QIW4;A0A1D5NS25;A0A1D5NSI6;E9QEG1;B7ZVL6;A0A1D5NSE8;A8WGA6;A0A1D5NSK1;Q9I8U9;F1QBR1		tnnt3b
1160500000000	5325400000000	14	11	6.0	A0A0G2L1F5;A0A140LGS5;A0A140LG71
1151300000000	8215700000000	3	3	11.8	A0A0G2KHK8
1148870000000	539070000000	3	3	2	A2BGE8		si:dkey-27p18.5
1147270000000	4399600	2	2	10.1	A8Y5U1	UPF0600 protein C5orf51 homolog
1140800000000	463203700000000	4	3	26.4	F1QEB3;A0A0R4IPU5
1131800000000	139225900000000	5	5	13.2	Q6EWH2;F1RDG9;A5PMY8;A1A5H8;A5WWJ6;Q6EWH2-2;Q8AWF1	Tyrosine-protein kinase fyna;Tyrosine-protein kinase fynb;Clusterin;Tyrosine-protein kinase yes	fyna;fynb;clul1;yes1
1125900000000	5295800000000	5	3	15.9	A0A0R4IAQ1;Q6DRI1;E9QG06	Eukaryotic translation initiation factor 3 subunit E-A	eif3ea
1124400000000	6054800000000	7	2	24.1	Q1LXD4;Q6P3H7	Histone-binding protein RBBP4	rbbp4
1117800000000	100160000000	4	4	1.7	E7EYC3		LOC100330539
1116470000000	0	2	2	10.2	Q7T369		wbp2nl
1115700000000	7061800000000	9	9	26.9	A2BIC6		lap3
1111300000000	7315000	6	3	14.5	F1QJX7;F8W2Q1;E9QC28;A0A0G2KER3		gnas;gnal
1106800000000	7539100	4	4	11.5	E7F9F1		larsa
1099600000000	388433400000000	6	6	22.1	F1R5C2;F1R961;Q7T175;A0A2R8QMR4;Q32PS1;F1R1X8		acot9.1
1097800000000	0	4	4	10.2	A0A2R8Q1N5;A0A0R4IUW1;F1Q9D2		cpne3
1096500000000	31790000000	2	2	5.7	A8DZ56;F1R693;F8W457;F8W5H3;F1R696		si:rp71-1i20.2;zgc:113298;si:ch211-274k16.9;zgc:171490
1094900000000	0	6	6	12.6	F1QC72;F1QAN4		agps
1094540000000	0	2	2	1.6	A0A0R4IK06;A2CER9;A0A2R8RKP9		ankfy1
1093470000000	9306300	4	2	7.5	E7FAP0;A0A2R8QC08		ythdf3
1092220000000	656750000000	5	3	12.9	F1QNT8;F1QQD3		cab39
1091980000000	0	2	2	2.9	F1QSQ0		dsc2l
1082090000000	572340000000	2	2	10.0	A0A140LGS9
1080290000000	4468800000000	9	7	24.6	A0A1N8RFI4;A0A2U3TVF3;A0A1N8PL29;A0A2R8RVR3;Q6IQE0-2;Q6IQE0-3;Q6IQE0;A0A0R4IZB1;A0A1D5NS44;A0A1D5NSV9;A0A1D5NSB3;F6NPA6	Poly(U)-binding-splicing factor PUF60-B	puf60b
1077900000000	453410000000	4	3	11	F1QG98;F1RDQ0;F1QZ51;F1R5L1		cadm1a
1072200000000	0	7	3	13.5	F1QG78;A1L244	Phosphatidylinositide phosphatase SAC1-A	sacm1lb;sacm1la
1071330000000	193860000000	3	2	4.0	A0A0R4IEP5;A0A0R4IPE8;A0A0R4IXG9;A0A0R4IS95;A0A0R4INY9;A0A0R4ICK5
1068800000000	229360000000	12	7	25.7	Q6NY81;F1QZ37		ehd1a
1060100000000	87895870000000	7	7	14.2	F1QY90		thoc1
1057700000000	12037400000000	4	4	11.3	F1Q7I4;A0A068F9P7		b3galtla
1056900000000	479089500000000	7	7	15.5	Q58EK1		tcp11l1
1056270000000	376620000000	3	3	14.9	Q6DRD5;E9QIT9		ufd1l
1054000000000	217916400000000	11	11	36.8	Q6IQ59		uqcrc2b
1049190000000	519160000000	4	2	9.0	F1QG11;A0A0A0MPJ2;F1QIU1		rap1gap
1045470000000	1763300000000	6	6	16.5	Q6PHG0		gopc
1043100000000	0	6	6	29.2	E9QIF2;Q6TGV6;E9QFZ7	Proteasome subunit alpha type	psma5
1026800000000	1132000000000	10	6	18.8	Q6DGD8		rnpep
1023800000000	0	4	4	5.5	A0A2R9YJH2;Q7ZZJ7	Anion exchange protein	slc4a1a
1021470000000	7766000	2	2	4.1	E9QEU6;F1QYJ2		rbsn
1010200000000	0	2	2	11.9	F1Q7F9;A0A0R4IMJ7		sypl2a
1005300000000	6987700	7	7	11.3	F1QFN3;F1RAQ9		larsb
1004900000000	112970000000	5	5	8.6	A0A0R4IXE5;A0A1D5NS72
1004700000000	7185700	5	5	8.3	B8JL27;A0A286YBK3	Polypeptide N-acetylgalactosaminyltransferase	galnt7
1002700000000	293409800000000	5	5	11.6	A0A0R4ILH7;A0A0R4IZ70
998690000000	385121100000000	10	10	33.1	A0A286Y813;Q9DGE0	Dual specificity mitogen-activated protein kinase kinase 6	map2k6
992580000000	0	8	4	13.9	A0A0R4IUK0;A0A0R4IPY3;A0A0J9YJ54
990040000000	9001000	4	3	7.3	A0A0R4IVX1;A0A1D5NSQ9;F1RA88;A0A1D5NT24		adam10a
986170000000	3017700000000	13	11	5.6	A0A2R8Q720;E9QI62;F1QGL5;A0A0G2L974		flna
985310000000	1285499000000000	16	11	33.3	A0A0R4IH73;A0A0R4IC19
984120000000	0	6	2	32.7	E7F5A4		si:dkey-261m9.12
980570000000	392110000000	7	7	10.3	Q499A8;Q5RHR0		parp1
979680000000	4601300	6	6	22.0	Q1LWJ1;Q1LWJ2;E9QIZ7;Q6P016	Purine nucleoside phosphorylase	pnp6
978350000000	5659300	5	5	15.1	Q58EJ9;F1QNZ1;A0A2R8PWS6	Mitochondrial amidoxime-reducing component 1	marc1;zgc:110783
977870000000	1049827000000000	9	9	27.6	A0A0G2KZA4
977790000000	0	9	9	9.1	I3ISS5;F1QUS9	Ubiquitin carboxyl-terminal hydrolase	usp7
975300000000	164290000000	7	6	13.0	D7RVS0	Amino acid transporter	slc1a3b
972080000000	435210000000	8	8	12.4	A0A2R8RI86;A0A0R4ILE0;E9QC46;A0A0R4IPE6;F1QZT8;E9QHK0;E9QHU9;E9QGE0;E9QFK5;E9QBC9;E9QDV9;E9QGH3;E9QCS2;E9QF35;F1R260;E9QGB1;E9QDC1		cast
966170000000	428651400000000	4	4	20.7	A1A605;B5DE31		ybx1
966080000000	2602600	3	3	10.1	A0A2R8QJJ5;A0A2R8Q6T0;A0A2R8Q995;A0A2R8RWX7;A0A2R8QLN1;A0A2R8RXY6;A0A2R8QEN0;A0A0R4IFJ3;A0A2R8Q745;A0A2R8RXK1
962310000000	303860000000	5	5	10.8	A0A2R8QE68;Q5RFZ8		enpp5
949710000000	575860000000	5	5	17.9	Q6DEG7		zgc:101040
944240000000	0	2	2	3.4	E9QJJ6;F1QAJ3;X1WDY0;F1RDY7		gabbr1b;gabbr1a
941370000000	7280200	3	3	9.5	A8E7L0;A8E7L1;A8E7L3;A8E7K8	Annexin	anxa13l
939590000000	6480700000000	6	6	20.6	F1R1P6		nansa
939330000000	1182874000000000	10	10	32.1	Q6IQL7;F1QXN7		ppid
937020000000	0	21	5	21.3	X1WC44		si:ch211-212c13.8
936930000000	0	2	2	12.0	Q6NUW5	Acidic leucine-rich nuclear phosphoprotein 32 family member E	anp32e
935870000000	556170000000	6	6	24.1	Q58EK7;A0A0R4IXC2;A0A2R8QHK6;A0A2R8Q8Y9;A0A0R4IG10;F1RCK9;A0A0R4IWY5;F1QAK1		sept9b;sept9a
931550000000	2763700000000	8	8	39.5	H0WEZ7;A0A2R9YJQ0;F1QTR9;H0WFB7;H0WED1;A0A0R4IWF9;H0WFG1;H0WEW8		apex1
927960000000	16504050000000	5	5	19.1	Q5XJX1	Secretagogin	scgn
926570000000	2118600000000	6	6	15.6	A0A2R8QIK4;P83571	RuvB-like 2	ruvbl2
926440000000	0	6	5	23.4	A2CET2		napaa
924570000000	3051300000000	4	4	47.4	O73872	Superoxide dismutase [Cu-Zn]	sod1
921720000000	103320000000	6	3	10.8	F1Q7F3	NADPH--cytochrome P450 reductase	pora
920440000000	0	6	5	9.0	E7F5R8;A0A2R8RW70		dpp6b
919920000000	558870000000	5	5	6.3	A0A0R4IM33;Q66I22	Serrate RNA effector molecule homolog	srrt
919660000000	734360800000000	7	7	18.4	Q8AYE3		serpinc1
919150000000	1092378000000000	12	12	31.5	Q7T2C8;A0A0R4IPH8		txnrd1
918100000000	2482693000000000	28	8	50.2	E7FCD8		atp6v1ab
916820000000	497000000	10	10	8.7	X1WCJ5;E7F905;A0A0G2L2X4;Q5TZ25;A0A0R4IGV2;A0A286YB90;A0A2R8RVS3;B0S6H8;A0A2R8Q9H7		ppfia3
916310000000	3367400000000	9	8	17.2	Q6P6X6;A0A0R4IWL8		nop58
915470000000	0	5	5	21.3	F1R300;F6P9M5		snrpa1
913960000000	102760000000	5	5	8.3	A0A286Y924;F6NUQ2
912010000000	1202200000000	4	4	5.6	X1WD18;A0A2R8Q2K8;E7F6N0		lppr3b
911160000000	466032800000000	4	4	25.6	E7FFU0		zgc:152945
905260000000	4299400	3	3	20.7	Q7SXA1		rpl26
905150000000	0	5	2	9.6	A0A2R8QG72;F1RCR4;A0A2R8QJW7;A0A2R8Q936;A0A0G2L6L8;F1R5P2;F1QEJ3	Receptor protein-tyrosine kinase	ephb2a
903610000000	0	3	3	6.4	A0A0G2KZI8
896270000000	653662100000000	8	7	12.9	A0A2R8RW79;F1QZW7;A0A2R8RUM2;F1QRI4		ilf3a
896010000000	0	2	2	13.1	A0A0R4IGQ7
892890000000	0	3	3	14.0	A4IG53;A0A2R8S029		comtb
889760000000	232501700000000	9	5	9.6	A0A0R4ICI1;A0A0R4ITK2
887440000000	0	5	5	5.7	X1WDP2;A0A286Y870;A0A2R8QPN5;L7NKH5;X1WFA3		cntnap2a
882510000000	98397100000000	8	8	25.1	A0A2R8RLE3;Q803W1;E9QIS9	Secernin-3	scrn3
881150000000	5171300	4	4	15.7	E7F786;Q6P5M2;X1WFU6	WD repeat-containing protein 61	wdr61
880160000000	811076100000000	12	12	18.0	Q66HV4	Coatomer subunit beta	copb1
876140000000	5698800	3	3	4.1	A4IG22		slc7a4
872550000000	232047400000000	5	5	16.1	Q8AWD9;Q1L9E4		ctsd
872170000000	596450000000	4	3	8.8	F8W3U7;F8W268;A0A2R8QIP1;A0A2R8QCC3;F8W5I3		ank3b
870830000000	707680000000	8	8	7.4	B7ZD09;F1Q5H3;A0A2R8QQJ5;B8A4S3;E9QCM7;A0A0H2UKI6;Q7SY52		slka
869970000000	0	7	7	13.2	E7FCN5	Integrin beta	itgb2
869590000000	7033100	4	4	11.9	Q803I2-2;Q803I2	Endoplasmic reticulum-Golgi intermediate compartment protein 3	ergic3
869110000000	173170000000	3	2	3.3	F1QAX7;A0A2R8Q1Q3;F1QE38	Receptor-type tyrosine-protein phosphatase	ptpra
867320000000	546299500000000	4	4	13.7	Q1LYI0		ubxn6
866820000000	9630700	3	2	11.9	A0A286Y9F1
862390000000	0	3	3	11.0	F1Q4N4		ndufs2
861530000000	303450000000	4	2	36.1	Q5TYR6;R4GE66;Q5TYR5		zgc:101840
859340000000	0	13	13	10.4	F1QS51;A5WUU2;A8HAL2		eea1
857790000000	3265700	2	2	12.6	Q5U3I3		scamp3
856480000000	0	5	4	4.5	A0A0R4ISU8;E7FGL7		dpp6a
856060000000	216700000000	6	5	19.4	I3ISV7;E7FGH0;I3ISI2		sept12
853430000000	1830100000000	6	6	10.3	A0A0R4IFK0;F1QMV0		capn2a
853070000000	0	2	2	3.3	F1Q836;F1Q8V4		slc20a2
849910000000	21080000000	4	4	10.3	Q6PE18	Phosphatidylinositol 4-kinase type 2-alpha	pi4k2a
846990000000	7254300	3	3	24.4	Q24JV3		rpl31
845220000000	0	12	10	11.5	E7FCA5		hdlbpb
844880000000	0	3	3	14.6	A7MCK9;A5WV65;Q7ZV15;Q7SXP0	Vesicle-trafficking protein SEC22b-A;Vesicle-trafficking protein SEC22b-B	sec22bb;sec22ba
843970000000	2031300000000	4	2	9.1	A0A2R8RX88;A0A2R8QJ67;F1R0M4		fus
843600000000	403390300000000	27	17	24.8	A0A2R8RK76;F1RCD5		cadpsb
842170000000	0	6	2	8.0	A0A0R4IGA0;Q6ZM67		grin1b
841740000000	9918700	3	3	8.9	Q7ZUS7	Serine/threonine-protein phosphatase	ppp6c
836820000000	560150000000	9	9	15.7	U3JB38;U3JAX5;A0A286Y9B1;U3JAN6;F1QB60;A0A2R8QNA9;E7FC72;U3JAC4		exoc7
831120000000	0	4	4	7.2	A0A2R8RZF2;A0A2R8Q5E6;A0A2R8RN51;G1K2E7;A0A2R8QKB4;Q90275	Cadherin-2	cdh2
828800000000	0	8	8	33.5	Q7ZVX8		atp6v1d
826810000000	965530500000000	7	7	21.2	F1R4G2		blmh
824450000000	27150000000	3	3	10.5	B0UYA3;B0UYA2		cryl1
822640000000	6673600	4	3	12.4	A0A2R8Q128;E9QFE9;F1QD38;A0A2R8QHU9;A0A2R8QNP9;F1QA93;A0A2R8QRL5;A0A2R8Q4H9;A0A2R8QBI0		syt6a;LOC562928
821950000000	4062700	7	3	18.4	Q5VSE9;R4GDW1		tmem30ab
821940000000	293970000000	4	4	18.2	Q9DE44		cdk5
820760000000	0	17	4	21.0	Q642Z0;Q5U3A4;E9QF60;E9QGF0	Calcium-transporting ATPase	atp2a1
820690000000	5249400000000	5	5	14.9	F1QEG3;A0A2R8Q157;F1QN60;E9QE30		fdps
820240000000	186400000000	4	4	5.2	E7FCP7		LOC100332784
818390000000	0	2	2	6.0	E7F3A5;A0A2R8QGA4;A0A1D5NS89		wu:fb66f03
805440000000	4239600000000	7	2	18.6	E7F169	Serine/threonine-protein phosphatase	ppp3cb
797370000000	346190000000	2	2	23.1	B8JKN7;A0A2R8QTQ3;B8JKN6	Peptidyl-prolyl cis-trans isomerase	ppiaa
795640000000	2691900000000	8	7	19.1	Q08BJ2	KH domain-containing, RNA-binding, signal transduction-associated protein 2	khdrbs2
790180000000	0	3	3	8.5	F1QPC1;E9QIN5		cyp3c1
789910000000	757720000000	2	2	9.0	I3ISH4;Q6PBW8		lypla2
788240000000	18235700000000	5	5	9.3	F1R442		alox5b.3
786050000000	899460000000	4	3	20	F1QSP8		prdx4
782910000000	67380000000	3	3	5.7	E9QG02;F1RC77;A0A2R8RJS5		fxr2
780670000000	38390000000	6	5	10.5	B3DIZ3		zgc:171967
780270000000	0	2	2	6.1	A8E5B0;Q08BV9		atp8a1
779980000000	512150000000	3	3	4.7	Q1LUX8		siae
777470000000	2771400000000	9	9	31.0	F1Q7F8		rbm4.2
776230000000	772259600000000	27	12	35.7	Q503C7	Alpha-1,4 glucan phosphorylase	pygma
775010000000	769950000000	2	2	0.4	A0A2R8RL41;E7FGS8;E9QBH9;A0A2R8QCS6;A0A2R8Q6Y8;A0A2R8QMF4;A0A2R8QBQ8		dnah12
772850000000	0	4	4	3.2	F1QPX5;X1WGG7;A0A2R8QP42		cntnap1
770660000000	9429200	4	4	14.1	A8E5F3		glod4
768030000000	1585300000000	8	5	9.1	B3DI91;A0A0R4IM47;F1QBI5		asap1a
767640000000	1564900000000	4	4	9.6	Q6AXI7;F1Q783;F1QRI9		acads
764570000000	1129331000000000	14	14	23.3	Q6DHR6;E7EZ90;X1WHL0;X1WF90		thop1
764120000000	0	2	2	6.6	Q285P3		slc2a1a
762120000000	12220000000	4	4	44.9	Q6PBR5		atp6v1g1
761310000000	6892700000000	8	5	25.2	A0A0R4IAE3;Q6NY64;A0A0R4IA67;A0A2R8QR40;A0A2R8Q7X1;E7F3A9;A0A2R8QH25	Serine/threonine-protein phosphatase 2A 55 kDa regulatory subunit B delta isoform	ppp2r2d
759290000000	704540000000	13	2	27.2	Q6DHT2;A0A2R8RKC7	Elongation factor 1-alpha	eef1a2
758280000000	8839500	4	4	9.9	E7FFC4		LOC557507
757850000000	0	4	3	5.2	A0A0R4IRW0;A0A0R4IH62;F8W294;E7F3Z3;A0A2R8QRD5;F6NYL9
753530000000	269980000000	3	3	3.5	A0A0R4IVV0
751380000000	0	2	2	11.4	F1R902;Q5BKX3;A0A0R4IZ00;A0A2R8Q0I4;A0A2R8QCH1;E9QB34;F1QCL4		lamp2
750860000000	79465500000000	10	8	30.1	C3PTE8;Q6NUV2		arrb1
750370000000	232250000000	7	7	9.4	X1WEN8;B0UX50;A0A0H2UKU4		pcdh7b
749240000000	116890	3	3	11.9	Q6PFU1	Tetraspanin	cd81a
747330000000	0	3	2	16.4	Q6DC92		ralba
745530000000	52650000000	2	2	13.3	F1RE85;A0A2R8QLG5;A0A0R4IQN8;Q8JIU7	Nascent polypeptide-associated complex subunit alpha	naca
741510000000	2055100000000	2	2	6.2	A2BIM6;Q08BF0		smap1
741170000000	446259900000000	8	8	30.2	A0AUR9;A0A0R4IHV6;B0S7K9		gps1
740430000000	0	3	3	9.8	A0A0R4IEI2;F1R0C2		si:ch211-127i16.2
739920000000	0	5	5	9.8	F1QHT3		pigq
739130000000	49510000000	5	5	14.4	Q68EI0	WD repeat-containing protein 18	wdr18
734530000000	1177900000000	10	10	6.6	E7EZQ7;A0A0R4IG24		nacad
733140000000	471070000000	3	3	5.7	F1QLH9		nucb1
730630000000	492213400000000	12	7	33.1	A0A0R4IN78;F1R8K2;F8W392;F8W637		stk24b
729670000000	651361900000000	9	8	31.9	Q568F6	Adenylosuccinate synthetase isozyme 2	adss
728850000000	595559800000000	4	4	13.1	F1RDD7		sms
727050000000	3153200000000	9	4	20.9	Q7SXU7		ddx39b
723570000000	368427800000000	13	5	43.3	F1R166;A0A0R4IKM4		eif4a2
721410000000	974410000000	2	2	13.4	Q6PC53	Peptidyl-prolyl cis-trans isomerase	ppiab
717290000000	0	2	2	38.5	E7EZP8		CABZ01108997.2
716610000000	0	3	3	6.6	Q7ZZ28;D7RVS1	Amino acid transporter	slc1a4
712850000000	0	4	4	24.1	Q803J3		rab2a
712590000000	7270300	2	2	10.8	A0A2R8QPT5;F1QTW2		cadm2b
710150000000	9644700	2	2	6.2	B0UXW1		nebl
708610000000	310480000000	5	4	8.7	F1Q7B5;A0A1L1QZV4;A0A286YAW7;F1QPU5;A0A1L1QZK2		LOC100149571
707970000000	243680000000	6	5	8.7	E7F743;F6NJQ3;A0A2R8Q658		pcdh1a
705730000000	302770000000	3	3	11.9	Q6YI49	Ubiquitin carboxyl-terminal hydrolase	uchl1
701320000000	3806700	3	2	13.4	E7EXN4		CR847925.1
701240000000	505880000000	2	2	1.7	B0V0H4	Receptor protein serine/threonine kinase	bmpr2b
699460000000	0	3	3	11.6	Q6GMI6		kctd4
698310000000	218650000000	3	3	9.6	Q6GQN6		acaa1
690050000000	0	5	4	6.8	F1Q7S3;B8JLJ1	Tyrosine-protein kinase receptor	ntrk2a
687270000000	6104100000000	10	10	23.7	F1QHK0		pgm3
686320000000	0	2	2	6.3	A0A2R8PYW2;A0A2R8QKU5;Q1LVM8		rgma
686060000000	0	2	2	5.4	A0A2R8Q356
685940000000	0	6	4	28.8	Q7T2F5		napab
685760000000	1266000	3	3	4.4	Q9DDE3	Acetylcholinesterase	ache
683740000000	0	3	3	4.7	E7EZX6		gpaa1
680920000000	871250000000	6	3	15.2	F1QJK2		sept8a
680860000000	4613500000000	10	10	21.6	A0A2R8RXH3;Q1LYE0;Q1LYD8;Q1LYD9;X1WHC5		swap70b
680850000000	0	4	4	5.6	A0A2R8RZM1;A0A0R4IF18;A2BGY1;F8W3H3;F8W3V3		arvcfb
680790000000	206881700000000	6	6	23.1	A0A2R8Q534;Q6P2U7;A0A0G2KJA6	Na(+)/H(+) exchange regulatory cofactor NHE-RF	slc9a3r1
679140000000	0	2	2	8.7	A0A0R4IK07
677240000000	0	4	4	3.8	E7F9H3;F1QGK4		si:ch211-122m3.1
675990000000	0	2	2	4.7	E9QH65;A0A2R8Q264		pigt
674970000000	0	2	2	10.2	C7S6G4;A0A2R8Q7D0;A0A2R8Q683		f3a
673210000000	0	3	3	6.9	A0A0R4I9Q1
672050000000	10793990000000	4	4	7.5	F1QIC2;Q58EN8	Vacuolar protein sorting-associated protein 33B	vps33b
671560000000	1140210000000	3	3	34.3	A8KB78		rps23
670510000000	291870000000	3	3	11.8	A0A2R8PXV0;E7F6T5;Q4VBW0	Metaxin-3	mtx3
668160000000	756610000000	4	3	10.9	B0S578;A0A0R4IFS2		aak1a
666320000000	2050600000000	5	5	15.4	Q6IQT8;Q8AWW7	RuvB-like 1	ruvbl1
664450000000	890160000000	4	4	4.9	B8JIY2;F1R6Q8;A0A0R4IFR7		nolc1
663980000000	9380600	4	4	12.2	A0A0J9YIG5;Q90ZM2;Q90YL4	Protein transport protein Sec61 subunit alpha-like 1;Protein transport protein Sec61 subunit alpha-like 2	sec61al1;sec61al2
662570000000	0	3	3	6.5	F1QFA1;A0A0R4IIM2;A0A0R4IUN3		slc30a2
661730000000	134770000000	5	2	27.0	Q1MTI4;I3IS66	Triosephosphate isomerase A	tpi1a
653820000000	0	3	3	10.7	A0A2R8QGQ5;A0A2R8Q853;F1R0Q1		slc2a1b
653240000000	308390000000	3	3	11.2	Q5CZW2	Uridine phosphorylase	upp1
652990000000	743530000000	7	7	8.5	B0S6V7;B0S6V6;Q7ZVW3;F1QB84;F6NVP6;B3DHG9;A0A2R8QIU7		pik3r1
652270000000	652566100000000	13	6	37.1	F1QT60;F1R8W4;F1R8W3		viml
651170000000	0	3	3	13.1	Q568V3	F-box only protein 50	nccrp1
649990000000	8480300	3	3	14.8	F1R818;Q4VBV9	Omega-amidase NIT2	nit2
645470000000	335960000000	3	3	21.0	E7FA56;A0A2R8QB80;E7FG48		LOC559490
642410000000	5688600	3	3	7.8	F1Q534		igsf8
640580000000	0	2	2	8.6	F4ZGF2;B0UYJ6		comta
640220000000	135710000000	4	4	20.7	Q6IQ66;A0A0R4IW87;A0A0R4IJK0;A0A0R4IDG3		nudt5
632530000000	511520000000	5	2	7.8	F8W4M8;F1QUV8		jupb
632500000000	0	7	7	21.3	A0A0R4I9F5;Q6NYS8	Dolichyl-diphosphooligosaccharide--protein glycosyltransferase 48 kDa subunit	ddost
630960000000	6593300000000	6	6	17.2	Q6P124;F1QX72;F1QJB8;F1QGX3;F1QFP9		g3bp1
629270000000	0	4	4	9.1	B0JZM6		ugt5g1
628730000000	1350200000000	4	3	4.5	E7F646;A0A2R8Q8L9	Phosphoinositide phospholipase C	plcd4b
627330000000	701860000000	3	3	14.2	Q6NWK3		ranbp1
624140000000	4099700000000	6	3	12.9	E7FC32		tubb1
623740000000	0	3	3	12.1	Q6ZM24		tomm34
623420000000	968230000000	2	2	6.6	F1QKC0;Q7ZVA0;A0A2R8Q357;A0A2R8Q667;E7FFQ0	WD40 repeat-containing protein SMU1	smu1a;smu1;LOC570074
622630000000	2822900000000	9	9	19.0	F1QZ60		xrcc6
622180000000	659820000000	4	3	12.7	A0A0R4IUQ3;A0A0R4ICS4
621140000000	14185300000000	6	6	15.3	A7YYE9;A0A2R8QMV9	Signal recognition particle subunit SRP68	srp68
620680000000	1230800000000	5	5	24.6	F1Q771;A0A2R8RSL1;A2RV29	Zinc finger protein 346	znf346
619900000000	27426900000000	14	10	29.2	Q5TYP7		ehd3
618980000000	433730000000	3	3	10.6	Q6NYZ0		dnajb11
618870000000	0	4	4	29.6	Q5U3G0		pgrmc1
617460000000	236340000000	3	3	3.0	B8JKB8	Receptor protein-tyrosine kinase	ephb3a
616080000000	2468700000000	5	5	21.3	Q6NWL6;A0A2R8QDN8	Ubiquitin carboxyl-terminal hydrolase	uchl5
615020000000	960223500000000	8	8	20.0	B8JK90		si:dkey-191g9.5
614340000000	783310000000	6	6	5.9	P59015	Vacuolar protein sorting-associated protein 18 homolog	vps18
613790000000	7984800000000	9	9	24.3	F6NMN3;X1WFC9
613490000000	3756700000000	8	8	16.8	F1QM90;A0A0R4ITN2		gc
613420000000	635280000000	5	5	7.8	F1QVG9		vps11
612890000000	3750300000000	8	2	19.6	A5WVU0;A2RUX0		tbl1xr1b;tbl1x
612150000000	0	3	3	32.7	Q6PGY7		cisd1
608380000000	4376200	3	3	6.2	F1QAS8;Q5NDE5	Protein O-linked-mannose beta-1,4-N-acetylglucosaminyltransferase 2	pomgnt2
608130000000	396330000000	3	3	9.4	Q6NXA1		sgta
607690000000	6588900000000	4	2	11.5	A8DZG2;A0A0R4ISU1		srsf6b
605190000000	174840000000	4	4	12.7	F1QA55;Q7ZUS1;A0A2R8PVZ6	Serine/threonine-protein kinase VRK1	vrk1
604910000000	40650000000	7	7	6.3	R4GDM7;E7F5R7;A0A2R8Q9G7;A0A286Y9H2;A0A0H2UKD8;A5PF48		myo1c
603600000000	3598100000000	13	11	37.6	Q6PHD8;A0A0R4IQ97;E9QCR3		pa2g4b
601900000000	404760000000	5	5	16.6	Q6IQC7	Thioredoxin-related transmembrane protein 2-B	tmx2b
601350000000	0	3	3	8.7	Q567C7		pecr
600540000000	744790000000	3	3	18.6	E9QDW8;Q7ZTZ6;F1Q8K3;E9QEY7		stub1
600070000000	0	3	3	8.4	Q1JPY5		cyp51
597540000000	1240500000000	2	2	8.7	Q803V2;E9QJJ4		prpsap2
597350000000	0	4	4	4.2	A0A0G2L866
597340000000	0	5	4	4.6	Q5TZ68;E7F4T2;A0A2R8QDT8		cacna2d1a
595050000000	0	3	3	2.6	A0A0G2KEA8;A0A2R8Q3X8;A0A2R8RZG4;A0A2R8QEB0;A0A2R8Q001;A0A2R8Q7H4
593920000000	275510000000	5	3	4.8	F1QFN1;F8W2K0;A0A2R8Q102;B7ZVS4;A0A0R4IEU4;A0A0A0MPT1;A0A0A0MPV1		erc1b;erc1a
593820000000	0	5	5	11.1	B0S5D9		tm9sf2
593610000000	1672100000000	4	3	4.3	E7FD04		wu:fj34h05
593230000000	16230000000	6	6	4.8	F6NZP4		esyt1b
591420000000	8458400	3	3	6.6	F1RE77		vrk3
591370000000	275401600000000	7	6	17.0	A0A2R8QJJ3;F1RB89		dync1li2
590070000000	0	5	5	5.6	A0A2R8Q8J9;E7FD83		sorcs2
589400000000	18770000000	6	6	23.1	F1QB21		decr1
587860000000	4027600000000	7	5	20.2	E7F1H0		BX571768.1
587510000000	0	3	3	5.0	E9QD14;E7EXI2;A0A2R8QNI9		sez6l2
585740000000	2964200000000	5	5	15.8	Q6IQS6	SUMO-activating enzyme subunit 1	sae1
584390000000	119310000000	3	3	8.8	A0A2R8QJP8
582650000000	0	3	3	11.8	Q7ZV22	S-methyl-5-thioadenosine phosphorylase	mtap
580480000000	9251300	4	4	19.0	Q1LYB7		rpl13a
579290000000	804610000000	3	2	27.2	A0A2R8RP85
577960000000	4093400000000	6	6	18.4	Q7ZVX6;A0A2R8Q9W3;X1WCC8	NEDD8-activating enzyme E1 catalytic subunit	uba3
577260000000	0	3	3	9.7	Q5SPB1	Sodium-coupled neutral amino acid transporter 2	slc38a2
573390000000	6808400000000	5	5	19.0	Q1LYJ7;E9QEH2;E9QFM6		kng1
570380000000	1580800000000	3	3	8.9	F1Q8P7		eif2s2
570350000000	0	2	2	7.3	A8BAW4		amigo1
568250000000	0	7	7	12.3	F1R2V0;F1QZP4;B5DDF0		aoc2
567180000000	0	4	4	28.9	Q5XJS3		scp2b
567040000000	4089500000000	10	9	17.5	Q6DRE5;E7EZW9;G1K2N3		nop56
566690000000	660140000000	4	4	7.3	F1R152		gnsa
560490000000	439030000000	5	5	7.1	A2BGR2;A0A2R8Q5N9		map7d2a
560280000000	209600000000	5	5	12.6	Q0E671;A0A0R4IJ13;Q5RH89		cmasa
559510000000	0	2	2	3.0	A0A2R8Q0G4
557020000000	0	3	3	9.5	B8A4G1		dhrs7
555060000000	762130000000	3	3	21.3	Q7SX92	Beta-synuclein	sncb
554980000000	0	5	5	3.6	A0A0R4IP12
553420000000	4548800000000	8	8	21.8	A0A2R8Q4D3;F1R7X5;A0A2R8Q7E9	Succinyl-CoA ligase subunit beta	suclg2
552610000000	0	3	2	4.4	A0A2R8QRW9;A0A2R8RSE7;A0A2R8QH13;A0A2R8Q7C1;A0A2R8Q987;A0A2R8Q8B5;A0A2R8RHH9;A0A2R8QPV1;A0A140LGZ8;E7F376		pcdh1b
548030000000	4649200000000	13	8	22.6	Q6DG81		pls3
546610000000	0	2	2	6.3	B0V210		vangl1
544480000000	65369550000000	4	3	6.8	A9JR83;F1RC67	Diacylglycerol kinase	dgkh
544410000000	0	2	2	11.0	Q1MTC7		si:busm1-266f07.2
544350000000	8440300000000	8	8	24.8	Q5RHE5		si:dkey-90m5.4
536930000000	183570000000	9	3	30.5	A0A0R4I9N0
536380000000	37053500000000	6	5	23.0	F1QI32
535290000000	0	4	4	11.8	A0A2R8Q3P0;A7YYC2;F6NX99;F1RD50;A0A2R8QDI5		MGC173689;zgc:112962
534690000000	0	2	2	5.9	F1R9R0		gdap1
534290000000	1751400	3	2	8.8	A8E7L4;A0A286YAJ7		abi1b
533590000000	0	4	4	5.5	B8A4C4		mogs
531970000000	0	3	3	14.5	E7EZW7;Q504C0	Ubiquitin carboxyl-terminal hydrolase	uchl3
531720000000	624448400000000	11	11	23.3	Q6DHP7;E9QBY9		gbp1
527970000000	0	3	2	7.9	E9QC31;G1K2K7;O93430;F1Q835;A0A2R8Q5V1;A0A2R8Q3D5;A0A2R8QBE2;A0A2R8Q8T1;F1QJA0;Q5CZW5;F1RDZ6;F1Q832;A0A2R8QMY9;F1QTT1;F1R8P4;F1QCW4	Glycine receptor subunit alphaZ1	glra1;glra2;glra4a;glra4b
525840000000	270090000000	2	2	3.8	E7F0T8;A5WVV4;B3DHW7		si:ch211-11k18.4;si:dkey-98f17.5
525040000000	0	3	3	2.1	E7F004;A0A0H2UKR4		neo1b
522220000000	0	2	2	8.2	F1QWU6;Q566S6	Dehydrogenase/reductase SDR family member 7B	dhrs7b
519810000000	5865000	2	2	12.5	U3JAA1;Q7ZW85		dnajc5ga
519300000000	1355800000000	13	10	23.7	F8W4Z6	NADPH--cytochrome P450 reductase	porb
518290000000	1215300000000	5	4	11.1	A0A0R4ILN2;A0A0R4ISN6
518090000000	3706500	3	3	17.7	F1QKA0;A0A2R9YJN4;E9QHC0		si:ch211-261c8.5
514430000000	606170000000	2	2	13.5	A0A0G2KNY9
514140000000	7194600	3	2	2.3	X1WET2		ptprz1a
513520000000	3308400000000	7	7	24.0	F1QRV6;E9QB27		nap1l4b
513490000000	822620000000	4	2	3.0	E9QET4;E7F2W2;A0A2R8Q396;A0A2R8QMK9;A0A1D5NT08		tjp1a
512510000000	4991200000000	17	8	23.9	Q8AX99;E9QFR8;A0A2R8QBL5;E9QCQ2;A5PLJ3		actn3b
511850000000	734682900000000	6	6	15.7	E7F6P6;A0A2R8QIE9		prune
511540000000	1706500000000	6	6	8.7	F1QE25		naa15a
511220000000	716580000000	3	3	7.2	Q6NW91		nptx1l
510520000000	54741200000000	5	5	25.3	A5PF61	Protein leg1a	leg1a
509670000000	1454400000000	7	7	12.3	F1Q6F3;F1R901		c8a
506600000000	8222300	9	3	23.0	Q8UUT4;A0A2R8Q4P7;A0A2R8RT48		gpm6aa
504850000000	0	4	4	8.1	E7F7W2	V-type proton ATPase subunit a	atp6v0a2a
504120000000	2143700000000	5	5	13.8	Q9PTS2	Uroporphyrinogen decarboxylase	urod
503710000000	122210000000	6	6	5.2	F1Q828;A0A0R4ISC3		map1sa
502590000000	3704500000000	3	3	37.8	A0A0R4I9C6;Q803Y4	Ubiquitin-fold modifier 1	ufm1
502250000000	3610300000000	7	7	22.1	Q6IQQ7;F1R6G3		lum
501170000000	206780000000	2	2	5.2	Q6P4V5		scp2a
499620000000	0	2	2	7.9	F1QF23;B0CLV3		cadm4
499440000000	0	7	7	7.6	A0A2R8QL18;A0A0R4ILB1;A0A0R4IIN9;A0A2R8QBK0
497940000000	2873300000000	7	6	12.9	A0A0R4IYT0;Q9PW80;E9QJD2	Insulin-like growth factor 2 mRNA-binding protein 3	igf2bp3
496310000000	647320000000	4	3	5.7	A0A0G2L8W3;A2A125;F1R686;A0A0G2KZL6;A2A124;A2A123;A0A0G2KD98;A2A122;A2A121		dclk2
495910000000	0	4	3	4.2	A5PMG8		sort1b
493640000000	4857500	3	3	3.9	E7FAN0		LOC100001297
493450000000	0	3	3	8.9	F8W4T1		si:dkey-122a22.2
490850000000	156410000000	2	2	8.9	B0S7H1;B0S7H2		pdxka
490210000000	255530000000	2	2	8.3	Q7ZVD4		sf3a2
490190000000	1815100000000	7	5	16.9	Q4V920;F8W574	Protein kinase C and casein kinase substrate in neurons protein 1	pacsin1b
489030000000	389928600000000	9	9	14.1	E7FD66;F8W3V5		aass
487530000000	7722400	2	2	4.2	E7FEW2		mtpap
486510000000	8996000	5	5	4.4	E7F0M4;A0A2R8RYU9;A0A2R8QDH2;I3ITG0;I3ISF9;E9QG32;Q6NXC0;F1R4P0		fmnl2b
486290000000	4610300000000	7	7	15.0	F1QQM0;X1WBJ8		trove2
485540000000	0	4	2	10.9	A0A0G2L8J7
484340000000	6033300	3	3	10.8	F1R1E8;Q4KMI4	Receptor expression-enhancing protein;Receptor expression-enhancing protein 2	reep2
484160000000	98901090000000	2	2	13.8	F1Q7G7		acot7
483850000000	2623200000000	4	4	10.7	A0A0G2L5F9
481010000000	100600000000	5	5	9.0	A0A0R4ID82
479110000000	5222900000000	8	8	19.0	A0A2R8QK48;Q5SNQ3		nrbp1
477790000000	0	5	5	4.6	F1R881;A0A2R8Q6L8		skiv2l
476040000000	1356600000000	3	3	12.1	F1RBT1;A0A0G2KRJ3		LOC100006857
473260000000	271950000000	3	3	10.4	Q7SZY8		grhpra
472540000000	3748100000000	6	6	18.8	Q7ZV37	Protein phosphatase methylesterase 1	ppme1
471830000000	585298500000000	11	4	27.7	Q1LY62		map2k2a
471440000000	0	2	2	1.8	I3ISB5;F1QND8		pigs
468440000000	177890000000	2	2	4.4	A0A0R4ISJ6;A0A0R4IYQ2;A0A0R4IAZ0;A0A0R4IQ46
467280000000	3697100000000	7	2	9.8	Q6DGV1;I3IS52;F1QUT6;F1R292	CUGBP Elav-like family member 4	celf4
467020000000	1018200000000	3	3	5.1	B8A5I1;A0A2R8QIJ9;A8WE67	KIF1-binding protein homolog	kif1bp;kbp
464310000000	732270000000	3	3	8.7	F1RDF6;B1NA68;X1WFH7;E7F090;Q9DGR7;A4UU31		map2k4a
463140000000	1893300	3	3	6.8	F1QB08;A0A2R8Q5K8;A0A0R4IB32;A0A0R4IPI3		baiap2a
462190000000	5295700000000	5	5	14.9	A2BE49		ppm1f
458260000000	0	2	2	20.7	A0A2R8QSI1;F6PBL6
457560000000	190040000000	3	3	10.7	F1Q9K6	Sulfurtransferase	zgc:162544
456860000000	113980000000	4	3	9.5	F1QW82;A0A2R8RUA0;A0A1D5NSX4;A0A1D5NSB2		nucb2a
456340000000	0	4	4	17.7	Q6P963-2;Q6P963	Hydroxyacylglutathione hydrolase, mitochondrial	hagh
454970000000	5592700	5	5	23.8	F1QBZ6		gsto2
454170000000	0	4	4	9.8	A0A0R4IBK1
453510000000	1765800000000	3	3	15.3	A0A0G2L6L0
452780000000	367513100000000	12	12	10.6	A0A2R8QK98;A0A0R4IS53;E7F237;A0A2R8Q516;A0A2R8RK01;Q6DH32		gapvd1
452110000000	0	4	3	12.1	A0A2R8QLD4;F1R2U1;Q5U3I0	Sorting and assembly machinery component 50 homolog B	samm50l;samm50b
451440000000	4258200	4	4	14.2	F1QJM0;A0A2R8Q1A0		zgc:162780
451310000000	0	5	3	5.6	A0A2R8RPD7;X1WGA8		taok1a
449820000000	1347900000000	5	5	8.8	A0A0R4IVQ9;F6PD25		zfr2
448050000000	6094800	2	2	9.5	A0A2R8QUQ3;Q8JG73;A0A2R8Q421;Q8JHE0;A0A140LFX4;Q8JGT0;Q8JHD9		csnk1a1
447690000000	709370000000	3	2	7.2	F1QGH8;B0V151;A0A2R8RNA7;A0A286Y902;A0A0R4IS36;K7DY48		sh3glb1a;sh3glb1b
447150000000	508670000000	6	6	4.9	Q800H6;F1QTW8		matr3l1.1
446890000000	348840000000	2	2	6.8	Q6DHD5;A0A2R8RZR0		akr7a3
446890000000	0	3	3	24.7	A0A0G2KXZ1
445710000000	798090000000	3	3	17.2	F1QCN0		zgc:112056
443250000000	0	3	3	6.2	A0A2R8QRE0;A0A2R8QMY0;F1QVV1;A0A2R8QIU9;A0A2R8QQV6;F1RCW5;A0A2R8PV22		slc18a2
442320000000	45980000000	2	2	22.3	F1QRX2;Q6NV25;Q6DI05;Q6DHL4	Small ubiquitin-related modifier;Small ubiquitin-related modifier 3-like;Small ubiquitin-related modifier 3;Small ubiquitin-related modifier 2	sumo3b;sumo3l;sumo3;sumo2
442210000000	649643100000000	9	8	11.4	Q1L9A1		hnrnpul1
440220000000	1845500000000	5	5	8.0	F1Q9R8		chm
439920000000	2890300000000	2	2	9.3	E7F2L4;Q7ZVP8	Trimeric intracellular cation channel type B	CABZ01079427.1;tmem38b
439850000000	0	2	2	10.7	Q803H7		itm2ba
439400000000	1211100000000	9	6	30.5	A0A2R9YJH5;A0A0R4IFJ7;A0A2R8Q084;Q7ZUU6
436320000000	736020000000	4	4	13.4	A8KBX3		fn3krp
436250000000	3422700000000	9	4	20.7	A2ATX6;E7FC21		nt5c2a
434140000000	0	5	5	17.4	F1QBS7;E7F734;A0A0R4IT32	Sulfotransferase	sult2st1
434010000000	0	2	2	3.6	A0A0R4IEV5
433550000000	2322400000000	4	4	11.1	Q6NWF0		zgc:85777
433080000000	387571400000000	9	8	32.7	F1R5R0		cthl
432390000000	3593400000000	6	6	17.6	Q6DI37;A0A2R8Q6W8;E9QI51;A0A2R8QA04;A0A0G2L5M5	Ubiquitin-like domain-containing CTD phosphatase 1	ublcp1
430950000000	248642400000000	2	2	18.0	F1QYU4;A9JRE2	Methylthioribose-1-phosphate isomerase	mri1
429470000000	43070000000	3	3	2.8	A0A0R4IE55;A5PMU4	Ankyrin repeat and sterile alpha motif domain-containing protein 1B	anks1b
428420000000	69770000000	4	4	10.3	B0S522;F1QI07		rbm45
428090000000	0	2	2	18.8	Q568Q8;A9JT06;B8A6A1		eif4e1c
427960000000	1257721000000000	16	16	45.1	A0A0R4IBS4
427290000000	2133400000000	5	4	12.5	A8KBU7;A6H8Q3		mybphb
427190000000	530840000000	3	3	3.4	Q08BE3;A0A2R8QQ99;F6NHV5;F6NHQ1;A0A0R4IJ91;A0A0R4IZ82;A0A0R4IFV3;A0A0R4IVJ2		slmapa
426680000000	25700000	2	2	12.5	B0UY94;Q7ZUP4;E9QD54;Q6NX89	Eukaryotic translation initiation factor 5A	eif5a2;eif5a
426560000000	4009200000000	12	6	24.6	Q6NWY2		oxsr1b
426190000000	1118800000000	5	5	7.8	F1QB18		dckl1b
426040000000	0	3	2	18.9	Q7T383;E9QJL7		ralaa
425760000000	0	5	3	10.7	E7FAK4;X1WFE7		slc17a7b
424820000000	723691300000000	8	8	17.0	Q3S344		gfpt1
424110000000	6585500	2	2	3.2	A0A0R4IIK9;F1RDD1;A0A2R8Q7M4;X1WFH3		mamdc1
424060000000	664431800000000	11	11	18.8	X1WFN0;F1R7V9;A0A2R8Q335;A0A2R8Q696		eml2
421020000000	3120200000000	11	6	14.0	I3ITH2;Q568G6		klc4
420990000000	1663500000000	4	4	9.6	F1QDJ9	Signal recognition particle subunit SRP72	srp72
420970000000	900770400000000	9	9	17.3	A0A2R8Q6G5;F1QAA7;A0A2R8QSI5;E9QJ17;Q6DHN4;F1QQH3		acss2
420380000000	9542300	2	2	3.5	F1RB36		hacl1
415990000000	158830000000	6	3	26.4	F1Q947;A0A0R4IW82		ndrg3b
415730000000	0	3	3	6.9	F1QHR2;E9QHL0		gabrd
412940000000	2347500000000	3	3	10.8	A0A2R8QF63;E7FET0		LOC100003245
411570000000	359650000000	2	2	3.4	F1QIU5		mcamb
410290000000	192589600000000	6	6	13.1	A0A0R4IU05
409880000000	908860000000	4	4	13.4	Q1JPT8		clybl
409750000000	254840700000000	6	6	20.8	X1WEX1;X1WCW9		itgae.1;itgae.2
409240000000	2840400000000	5	4	13.7	A0A0R4IXA9
409110000000	0	4	4	7.5	Q6NZ07-2;Q6NZ07	Nicalin-1	ncl1
409090000000	8659100	2	2	5.2	X1WCV9;A0A2R8QHV2;A0A2R8Q771		zgc:198241
408730000000	0	2	2	5.0	A0A2R8Q124;Q6P0H8		gde1
408120000000	0	2	2	6.2	F1QD21		zgc:113337
407190000000	2120700000000	5	5	11.7	F1QIC0;Q58EC2	Cystathionine beta-synthase	cbsb
406530000000	458458800000000	7	7	19.2	F1RAP6;R4GET4		serpinf2b
398780000000	0	9	3	12.4	A0A0R4IS47
397390000000	973050000000	2	2	29.8	R4GDM8;R4GED0;E9QBG1;R4GEF3;X1WFV6;E9QHJ7;Q7SXT6;E9QBI2;A0A2R8QS24;Q7ZW10		msi2b;msi2a
397060000000	11080000000	9	3	12.2	B8A467;Q5TZD4;A0A2R8Q5P7;A0A2R8RSZ2;A0A2R8QJ48	Protein kinase C	prkceb
396020000000	37720000000	2	2	7.7	F1R8Y3;A0A2R8Q8M0;E9QDV7		si:dkey-79f11.8;si:dkey-79f11.7
395010000000	0	2	2	8.9	F1RBH0;A0JMC8;A8E7A9		klf13;zgc:153115
394500000000	6632600000000	27	10	9.5	A2BIB9;A2BIB8;A2BIC1;A0A2R8QKR8;A0A2R8RTJ5;A0A2R8Q519;A0A2R8QF85;A0A2R8Q3Z4		ank2b
391620000000	258900000000	5	5	7.3	A0A0G2KPR3;A0A140LGV5
389690000000	0	2	2	13.2	Q1MT52;A7MD59		hmox2a
389470000000	32383100000000	5	2	13.1	F1QEW3	Importin subunit alpha	kpna4
388860000000	2610900000000	4	4	10.9	F1RC64;A0A2R8QGJ2	Glutathione synthetase	gss
387840000000	192436200000000	7	4	14.7	A0A0R4IHV1
387090000000	1014500000000	8	5	5.0	B8JL46;A0A2R8Q280;A0A2R8RSJ5;F1R101		eif4g1a
386340000000	0	3	2	3.2	A0A2R8S024;A0A0R4IKF9
385610000000	3020100000000	10	10	22.6	Q7ZUQ3	Serine/threonine-protein kinase 3;Serine/threonine-protein kinase 3 36kDa subunit;Serine/threonine-protein kinase 3 20kDa subunit	stk3
384310000000	3053500000000	4	4	12.1	A0A140LG01;A0A140LGZ6;A0A140UHW3;A0A140LGF4
383700000000	1096600000000	7	7	32.5	Q5SPD1;Q5SPD0;Q5SPC9;U3JAB2		eef1db
382190000000	385510000000	6	2	9.2	R4GEN1;E7F9B6		si:dkey-31m14.7
380940000000	0	2	2	1.9	A2CF37		tnr
377310000000	162670000000	4	4	18.1	Q6NY88	Charged multivesicular body protein 3	chmp3
376510000000	2090500000000	5	4	12.0	A5PMY5		stam
375510000000	0	3	2	6.1	Q6NVC5;A0A0R4ISG5;A0A0R4ILB0;A0A286Y9M7;A0A0R4IVN5;A0A0R4IGX0	Mitochondrial Rho GTPase 1-A	rhot1a
372720000000	0	3	3	5.9	E7F7F1;A0A2R8PXY6;A0A2R8RVY7;A0A0R4IBR9;F1Q7N2		capn5b
371290000000	0	6	4	19.1	F1R1X3;E7FFZ8;X1WFK0		zgc:174637
371270000000	1931980000000	3	3	10.9	Q7T3B0	Eukaryotic translation initiation factor 3 subunit M	eif3m
369150000000	2158300000000	4	4	21.7	A0A2U3TVS8;A0A0G2KGY0;Q6PG31	RNA-binding protein with serine-rich domain 1	rnps1
367390000000	1327400000000	8	8	2.3	A0A2R8QK17
366720000000	0	2	2	2.8	F1QE54		alcamb
[truncated: 887 more rows]
